# Supplementary material for: Identification of a family of species-selective complex I inhibitors as potential anthelmintics
Source: Nat Commun. 2024 May 8;15:3367. doi: 10.1038/s41467-024-47331-3 (PMC11079024; doi:10.1038/s41467-024-47331-3)
Supplement: Supplementary file 5 — Supplementary Data File 1 [file 41467_2024_47331_MOESM5_ESM.xlsx]

## Sheet: Supplementary Data File 1
Compound ID	Structure	SMILES	Supplier	Reordered/Retested	Core	Ring Position	Linker Length	Stereochemistry	# HBond Acceptor	# HBond Donor	Mass	# Atoms	# Hetero Atoms	logP	logSw	Topological Polar Surface Area (TPSA)	C. elegans KCN Survival Assay LC50 (μM)	C. elegans (Wild type) Development & Viability Assay LC50 (μM)	C. elegans (ben-1) Development & Viability Assay LC50 (μM)	HEK293 Cell Viability Assay LC50 (μM)	C. elegans Complex I IC50 (μM)	B. taurus Complex I IC50 (μM)	Complex I IC50 ~Fold Change
5568705		COc1ccc(CSc2nc(cccc3)c3[nH]2)cc1	Chembridge	N	Benzimidazole	2	2	Achiral	3	1	270.08	33	4	3.86	-4.3	37.91	—	—	—	—	—	—	—
5616951		Fc1cccc(F)c1CSc1nc(cccc2)c2[nH]1	Chembridge	N	Benzimidazole	2	2	Achiral	2	1	276.05	29	5	4.13	-4.57	28.68	—	—	—	—	—	—	—
5649512		Cn1c(SCc2ccccc2)nc2c1ccc(OC)c2	Chembridge	N	Benzimidazole	2	2	Achiral	4	0	284.1	36	4	3.87	-4.36	27.05	—	—	—	—	—	—	—
6726033		N#Cc1ccc(CSc2nc(ccc(Br)c3)c3[nH]2)cc1	Chembridge	N	Benzimidazole	2	2	Achiral	3	1	342.98	30	5	4.49	-5.19	52.47	—	—	—	—	—	—	—
7758171		CCn1c(NCc(cc2)ccc2OCC)nc2c1cccc2	Chembridge	N	Benzimidazole	2	2	Achiral	4	1	295.17	43	4	4.07	-4.37	39.08	—	—	—	—	—	—	—
7419109		COc1c(CNc2nc(cccc3)c3n2CC=C)cccc1	Chembridge	N	Benzimidazole	2	2	Achiral	4	1	293.15	41	4	3.84	-4.21	39.08	—	—	—	—	—	—	—
7746308		CCn1c(NCc2cccc(Br)c2)nc2c1cccc2	Chembridge	N	Benzimidazole	2	2	Achiral	3	1	329.05	36	4	4.43	-5	29.85	—	—	—	—	—	—	—
7768813		CCN(CC)CCn1c(NCc(cc2)ccc2OCC)nc2c1cccc2	Chembridge	N	Benzimidazole	2	2	Achiral	5	1	366.24	57	5	4.39	-4.67	42.32	—	—	—	—	—	—	—
7766492		Cn1c(NCc2cccc(Br)c2)nc2c1cccc2	Chembridge	N	Benzimidazole	2	2	Achiral	3	1	315.04	33	4	3.95	-4.7	29.85	—	—	—	—	—	—	—
5747231		Nc(cc1)ccc1Oc(cc1)ccc1-c1nc(cccc2)c2[nH]1	Chembridge	N	Benzimidazole	2	0	Achiral	3	2	301.12	38	4	4.6	-5.12	63.93	—	—	—	—	—	—	—
7925137		CCC(C)c(cccc1)c1OCCn1c(cccc2)c2nc1	Chembridge	N	Benzimidazole	1	3	Chiral	3	0	294.17	44	3	4.63	-4.72	27.05	—	—	—	—	—	—	—
7748492		CC(C)c1cc(OCC(Cn2c(cccc3)c3nc2C)O)c(C)cc1	Chembridge	N	Benzimidazole	1	4	Chiral	4	1	338.2	51	4	4.22	-4.68	47.28	—	—	—	—	—	—	—
5685018		CCN(CC)CCSc1nc(cccc2)c2n1Cc1ccccc1	Chembridge	N	Benzimidazole	1	1	Achiral	4	0	339.18	49	4	4.52	-4.76	21.06	—	—	—	—	—	—	—
6607958		CCCc1nc(cccc2)c2n1Cc1ccc(C)cc1	Chembridge	N	Benzimidazole	1	1	Achiral	2	0	264.16	40	2	4.35	-4.54	17.82	—	—	—	—	—	—	—
5564334		CC(C)(C)c1ccc(Cn2c(N)nc3c2cccc3)cc1	Chembridge	N	Benzimidazole	1	1	Achiral	3	1	279.17	42	3	3.96	-4.42	43.84	—	—	—	—	—	—	—
5958035		CCn1c(cccc2)c2nc1/C=C/c1ccccc1	Chembridge	N	Benzimidazole	2	2	Achiral	2	0	248.13	35	2	4.23	-4.46	17.82	—	—	—	—	—	—	—
7121977		COc1c(/C=C/c2nc(cccc3)c3n2CC=C)cccc1	Chembridge	N	Benzimidazole	2	2	Achiral	3	0	290.14	40	3	4.4	-4.62	27.05	—	—	—	—	—	—	—
5663561		Cn1c(cccc2)c2nc1/C=C/c(cc1)ccc1Cl	Chembridge	N	Benzimidazole	2	2	Achiral	2	0	268.08	32	3	4.4	-4.76	17.82	—	—	—	—	—	—	—
5119819		Cc1nc(cc(cc2)Cl)c2n1-c1ccccc1	Chembridge	N	Benzimidazole	1	0	Achiral	2	0	242.06	28	3	3.99	-4.47	17.82	—	—	—	—	—	—	—
5160815		CCn1c(ccc(-c2ccccc2)c2)c2nc1C	Chembridge	N	Benzimidazole	5	0	Achiral	2	0	236.13	34	2	4.03	-4.36	17.82	—	—	—	—	—	—	—
7873254		Brc(c1ccccc11)cc2c1[nH]cn2	Chembridge	N	Benzimidazole	NA	NA	Achiral	1	1	245.98	21	3	3.48	-4.27	28.68	—	—	—	—	—	—	—
5867913		CC(C)CCSc1nc(cccc2)c2[nH]1	Chembridge	N	Benzimidazole	NA	NA	Achiral	2	1	220.1	31	3	3.7	-3.75	28.68	—	—	—	—	—	—	—
7925762		C(COc1cc(CCC2)c2cc1)n1c(cccc2)c2nc1	Chembridge	N	Benzimidazole	1	3	Achiral	3	0	278.14	39	3	3.6	-4.12	27.05	—	—	—	—	—	—	—
5119407		FC(c1nc(ccc(Cl)c2)c2[nH]1)OC(F)(F)F	Chembridge	N	Benzimidazole	NA	NA	Chiral	2	1	268	22	8	3.72	-4.07	37.91	—	—	—	—	—	—	—
5534607		Cc(cc1)cc2c1[nH]c(-c(cccc1)c1N)n2	Chembridge	N	Benzimidazole	2	0	Achiral	2	2	223.11	30	3	3.12	-3.8	54.7	—	—	—	—	—	—	—
5571619		Brc1cc(CSc2nc(cccc3)c3[nH]2)ccc1	Chembridge	N	Benzimidazole	2	2	Achiral	2	1	317.98	29	4	4.62	-5.18	28.68	—	—	—	—	—	—	—
5656207		Cc1c(Cn2c(cccc3)c3nc2)cccc1	Chembridge	N	Benzimidazole	1	1	Achiral	2	0	222.12	31	2	3.39	-3.9	17.82	—	—	—	—	—	—	—
5929389		Cc1nc(cccc2)c2n1CC(COc(cc1)ccc1C(OC)=O)O	Chembridge	N	Benzimidazole	1	4	Chiral	6	1	340.14	45	6	2.57	-3.57	73.58	—	—	—	—	—	—	—
6944917		CCCn1c(cccc2)c2nc1COc(cccc1)c1OC	Chembridge	N	Benzimidazole	2	2	Achiral	4	0	296.15	42	4	4.03	-4.35	36.28	—	—	—	—	—	—	—
7356999		CCCOc1ccc(Cn2c(cccc3)c3nc2CO)cc1	Chembridge	N	Benzimidazole	1	1	Achiral	4	1	296.15	42	4	3.37	-3.93	47.28	—	—	—	—	—	—	—
7815425		C(c1ccccc1)n1c(-c2cncs2)nc2c1cccc2	Chembridge	N	Benzimidazole	1	1	Achiral	4	0	291.08	34	4	4.21	-4.84	30.71	—	—	—	—	—	—	—
7915321		Cn1c(cccc2)c2nc1COc(cc1)ccc1F	Chembridge	N	Benzimidazole	2	2	Achiral	3	0	256.1	32	4	3.29	-3.91	27.05	—	—	—	—	—	—	—
7915327		CCn1c(cccc2)c2nc1COc1cc(C)ccc1	Chembridge	N	Benzimidazole	2	2	Achiral	3	0	266.14	38	3	3.94	-4.29	27.05	—	—	—	—	—	—	—
6944471		CCCn1c(cccc2)c2nc1COc1ccc(C)cc1	Chembridge	Y	Benzimidazole	2	2	Achiral	3	0	280.16	41	3	4.33	-4.53	27.05	10.55	>1000	>1000	—	>75	—	—
7148894		COc1c(/C=C/c2nc(cccc3)c3[nH]2)cccc1	Chembridge	Y	Benzimidazole	2	2	Achiral	2	1	250.11	33	3	3.74	-4.16	37.91	9.02	176.34	188.44	<12.5	>75	—	—
7147614		CCn1c(cccc2)c2nc1/C=C/c(cc1)ccc1F	Chembridge	Y	Benzimidazole	2	2	Achiral	2	0	266.12	35	3	4.37	-4.64	17.82	14.36	96.38	77.03	41.04	>75	—	—
STK871091		C(=C\c2nc1ccccc1[nH]2)/c3ccccc3	Vitas-M	Y	Benzimidazole	2	2	Achiral	1	1	220.1	29	2	3.73	-4.1	28.68	15.02	170.82	148.13	—	>75	—	—
5567167		Cc1nc(cccc2)c2n1Cc(cc1)ccc1Br	Chembridge	Y	Benzimidazole	1	1	Achiral	2	0	300.03	31	3	4.16	-4.84	17.82	1.34	18.9	11.18	89.26	0.032	0.209	6.5
STK697993		Cc2nc1ccccc1n2Cc3ccc(Cl)cc3	Vitas-M	Y	Benzimidazole	1	1	Achiral	2	0	256.08	31	3	4.05	-4.49	17.82	8.18	46.1	40.09	>100	0.11	0.3	2.72
7732524		Cc(cccc1)c1OCCCCn1c(cccc2)c2nc1	Chembridge	Y	Benzimidazole	1	5	Achiral	3	0	280.16	41	3	4.2	-4.39	27.05	6.37	64.88	58.5	49.86	0.14	0.31	2.2
5651984		Cc1nc(cccc2)c2n1Cc1ccc(C)cc1	Chembridge	Y	Benzimidazole	1	1	Achiral	2	0	236.13	34	2	3.7	-4.15	17.82	7.24	119	108.08	95.38	0.18	0.99	5.5
7925804		Clc(cccc1)c1OCCCCn1c(cccc2)c2nc1	Chembridge	Y	Benzimidazole	1	5	Achiral	3	0	300.1	38	4	4.55	-4.73	27.05	6.97	85.88	49.21	40.23	0.27	1.35	5
7313068		Nc1nc(cccc2)c2n1Cc(cc1)ccc1Br	Chembridge	Y	Benzimidazole	1	1	Achiral	3	1	301.02	30	4	3.43	-4.38	43.84	14.94	62.73	63.09	41.69	0.34	1.31	3.85
6093301		CC(C)c(ccc(C)c1)c1OCC(Cn1c(cccc2)c2nc1)O	Chembridge	Y	Benzimidazole	1	4	Chiral	4	1	324.18	48	4	3.91	-4.41	47.28	19.8	365.39	365.6	21.82	0.36	2.07	5.75
7924576		Brc(cccc1)c1OCCCCn1c(cccc2)c2nc1	Chembridge	Y	Benzimidazole	1	5	Achiral	3	0	344.05	38	4	4.66	-5.08	27.05	6.73	68.08	58.6	44.29	0.43	1.14	2.65
7353551		Cc2nc1ccccc1n2Cc3ccc(C(C)C)cc3	Chembridge	Y	Benzimidazole	1	1	Achiral	2	0	264.16	40	2	4.52	-4.72	17.82	7	116.34	91.54	46.18	0.43	1.57	3.65
6750659		Clc1cc(Cl)c(Cn2c(cccc3)c3nc2)cc1	Chembridge	Y	Benzimidazole	1	1	Achiral	2	0	276.02	28	4	4.39	-4.83	17.82	4.28	42.42	42.24	72.71	0.45	2.6	5.78
5655567		Cc1nc(cccc2)c2n1Cc(cc1)cc(Cl)c1Cl	Chembridge	Y	Benzimidazole	1	1	Achiral	2	0	290.04	31	4	4.7	-5.09	17.82	8.26	82.66	85.28	64.45	0.47	1.17	2.49
5652765		Nc1nc(cccc2)c2n1Cc(cc1)ccc1Cl	Chembridge	Y	Benzimidazole	1	1	Achiral	3	1	257.07	30	4	3.32	-4.03	43.84	16.89	88.19	71.69	58.9	0.47	2.27	4.83
5542661		Brc1ccc(Cn2c(cccc3)c3nc2)cc1	Chembridge	Y	Benzimidazole	1	1	Achiral	2	0	286.01	28	3	3.85	-4.59	17.82	7.75	44.65	41.37	>100	0.53	3.35	6.32
7926035		Cc(cc1)ccc1SCCCn1c(cccc2)c2nc1	Chembridge	Y	Benzimidazole	1	4	Achiral	3	0	282.12	38	3	4.53	-4.7	17.82	4.71	83.43	69.84	71.44	0.54	3.59	6.65
6707368		Cc1nc(cccc2)c2n1Cc(cccc1)c1Cl	Chembridge	Y	Benzimidazole	1	1	Achiral	2	0	256.08	31	3	4.05	-4.49	17.82	8.24	139.88	135.24	>100	0.56	3.96	7.07
7355741		CCCOc1ccc(Cn2c(cccc3)c3nc2)cc1	Chembridge	Y	Benzimidazole	1	1	Achiral	3	0	266.14	38	3	3.87	-4.18	27.05	7	71.99	85.29	76.25	0.62	3.07	4.95
6285199		Cc1nc(cccc2)c2n1CCOc1cc(C)ccc1	Chembridge	Y	Benzimidazole	1	3	Achiral	3	0	266.14	38	3	3.73	-4.16	27.05	14.67	>1000	205.22	97.71	0.84	4.97	5.91
STL482096		Cc3ccc2nc(C(C)c1ccc(CC(C)C)cc1)[nH]c2c3	Vitas-M	Y	Benzimidazole	2	1	Chiral	1	1	292.19	46	2	5.22	-5.22	28.68	6.76	>1000	>1000	< 12.5	0.91	12.3	13.52
7360886		Cc2nc1ccccc1n2Cc3ccc(F)cc3	Chembridge	Y	Benzimidazole	1	1	Achiral	2	0	240.11	31	3	3.53	-4.06	17.82	26.98	238.83	169.57	>100	0.93	4.54	4.88
7925515		Clc(cc1)ccc1SCCCCn1c(cccc2)c2nc1	Chembridge	Y	Benzimidazole	1	5	Achiral	3	0	316.08	38	4	5.26	-5.28	17.82	6.74	51.3	40.79	57.26	0.95	8.02	8.44
7925333		Cc(cc1)ccc1SCCCCn1c(cccc2)c2nc1	Chembridge	Y	Benzimidazole	1	5	Achiral	3	0	296.13	41	3	4.92	-4.94	17.82	7.76	226.55	227.01	75.11	1.04	7.31	7.02
7916923		Cc1nc(cccc2)c2n1CCCOc1c(C)cccc1	Chembridge	Y	Benzimidazole	1	4	Achiral	3	0	280.16	41	3	4.12	-4.4	27.05	12.05	160.14	142.43	45.54	1.17	6.67	5.7
7706808		Cc(cc1)cc(C)c1OCCn1c(cccc2)c2nc1	Chembridge	Y	Benzimidazole	1	3	Achiral	3	0	266.14	38	3	3.73	-4.16	27.05	11.99	>1000	>1000	89.14	1.45	8.48	5.84
STK951902		CCn3c(C(C)c1ccc(CC(C)C)cc1)nc2ccccc23	Vitas-M	Y	Benzimidazole	2	1	Chiral	2	0	306.21	49	2	5.41	-5.34	17.82	8.7	594.21	644.39	31.7	1.83	12.52	6.84
6873298		CN(C)c(cc1)ccc1-c1nc(cccc2)c2n1CC=C	Chembridge	Y	Benzimidazole	2	0	Achiral	3	0	277.16	40	3	3.96	-4.35	21.06	5.19	37.67	40.58	65.32	13.2	20.96	1.59
5668941		C(c1nc(cccc2)c2[nH]1)Sc1nc(cccc2)c2o1	Chembridge	Y	Benzimidazole	2	2	Achiral	4	1	281.06	31	5	4	-4.6	54.71	26.75	144.22	123.24	—	19.57	—	—
7925004		FC(c1cc(OCCCCn2c(cccc3)c3nc2)ccc1)(F)F	Chembridge	Y	Benzimidazole	1	5	Achiral	3	0	334.13	41	6	4.91	-5.04	27.05	13.89	53.77	47.3	29.23	2.06	12.95	6.29
STL020755		C=CCn3c(C(C)c1ccc(CC(C)C)cc1)nc2ccccc23	Vitas-M	Y	Benzimidazole	2	1	Chiral	2	0	318.21	50	2	5.57	-5.43	17.82	9.97	324.82	284.51	49.5	2.27	16.81	7.4
STL442376		c3ccc(CCCCCCCCCCc2nc1ccccc1[nH]2)cc3	Vitas-M	Y	Benzimidazole	2	10	Achiral	1	1	334.24	55	2	6.47	-5.76	28.68	5.61	583.53	640.38	< 6.25	2.33	3.32	1.42
NPD8790 (STL527831)		CC(C)Cc3ccc(C(C)c2nc1ccccc1n2C)cc3	Vitas-M	Y	Benzimidazole	2	1	Chiral	2	0	292.19	46	2	4.92	-5.03	17.82	14.27	>1000	>1000	90.84	2.35	27.17	11.56
5561642		Cc1nc(cccc2)c2n1CCOc(cccc1)c1Cl	Chembridge	Y	Benzimidazole	1	3	Achiral	3	0	286.09	35	4	4.08	-4.51	27.05	11.7	544.13	635.5	93.06	2.35	8.05	3.43
5521938		Cc2nc1ccccc1n2Cc3ccc(C(C)(C)C)cc3	Chembridge	Y	Benzimidazole	1	1	Achiral	2	0	278.18	43	2	4.69	-4.88	17.82	10.97	753.65	272.23	35.29	2.57	1.18	0.46
STK633241		c4ccc(c3noc(CCCCc2nc1ccccc1[nH]2)n3)cc4	Vitas-M	Y	Benzimidazole	2	4	Achiral	4	1	318.15	42	5	4.18	-4.7	67.6	19.37	>1000	>1000	—	20.58	18.54	0.9
7121781		Cc1ccc(CSCc2nc(cccc3)c3[nH]2)cc1	Chembridge	Y	Benzimidazole	2	3	Achiral	2	1	268.1	35	3	4.3	-4.57	28.68	9.79	444.08	467.8	74.21	28.52	—	—
7221649		Clc(cc1)cc(Cl)c1OCCn1c(cccc2)c2nc1	Chembridge	Y	Benzimidazole	1	3	Achiral	3	0	306.03	32	5	4.42	-4.85	27.05	13.04	35.01	37.19	55.32	4.19	10.68	2.52
STK951903		CC(C)Cc3ccc(C(C)c2nc1ccccc1n2C(C)C)cc3	Vitas-M	Y	Benzimidazole	2	1	Chiral	2	0	320.23	52	2	5.97	-5.76	17.82	25.09	>1000	731.44	29.21	4.2	14.69	3.5
5571325		Clc(ccc(Cn1c(cccc2)c2nc1)c1)c1Cl	Chembridge	Y	Benzimidazole	1	1	Achiral	2	0	276.02	28	4	4.39	-4.83	17.82	13.05	66.46	69.53	86.39	4.38	11.5	2.62
STK498539		CCc3ccc(CNc2nc1ccccc1n2C)cc3	Vitas-M	Y	Benzimidazole	2	2	Achiral	3	1	265.16	39	3	3.75	-4.17	29.85	30.5	222.27	213.59	—	40.8	—	—
5671538		Cc(cc1)ccc1OCCn1c(cccc2)c2nc1	Chembridge	Y	Benzimidazole	1	3	Achiral	3	0	252.13	35	3	3.42	-3.91	27.05	28.3	>1000	>1000	>100	5.33	17.35	3.26
5550112		Cc1nc(cccc2)c2n1CCOc1ccccc1	Chembridge	Y	Benzimidazole	1	3	Achiral	3	0	252.13	35	3	3.42	-3.91	27.05	32.94	>1000	>1000	>100	5.79	9.86	1.7
7926496		CC(C)Oc1cc(OCCn2c(cccc3)c3nc2)ccc1	Chembridge	Y	Benzimidazole	1	3	Achiral	4	0	296.15	42	4	3.9	-4.27	36.28	23.03	374.83	387.85	94.48	6.2	2.19	0.35
5842535		Nc1nc(cccc2)c2n1CCOc(cc1)ccc1Br	Chembridge	Y	Benzimidazole	1	3	Achiral	4	1	331.03	34	5	3.46	-4.39	53.07	26.71	39.74	41.06	17.32	6.2	12.66	2.05
7915320		Nc1nc(cccc2)c2n1CCCOc1ccccc1	Chembridge	Y	Benzimidazole	1	4	Achiral	4	1	267.14	37	4	3.09	-3.69	53.07	23.72	162.17	150.12	60	6.9	15.63	2.35
STK914290		CCc3ccc(OC(C)c2nc1ccccc1[nH]2)cc3	Vitas-M	Y	Benzimidazole	2	2	Chiral	2	1	266.14	38	3	4.27	-4.51	37.91	22.44	256.5	227.41	—	71.27	—	—
7925288		CCc(cc(cc1)OCCn2c(cccc3)c3nc2)c1Cl	Chembridge	Y	Benzimidazole	1	3	Achiral	3	0	300.1	38	4	4.33	-4.66	27.05	19.1	45.6	55.21	34.11	8.09	5.7	0.7
9005666		Cn3c(Cc1ccc(Cl)cc1)nc2ccccc23	Chembridge	Y	Benzimidazole	2	1	Achiral	2	0	256.08	31	3	3.82	-4.35	17.82	28.6	193.01	193.08	>100	8.27	33.34	4.03
6586153		CC(C)c1nc(cccc2)c2n1Cc1ccc(C)cc1	Chembridge	Y	Benzimidazole	1	1	Achiral	2	0	264.16	40	2	4.52	-4.72	17.82	24.92	396.52	419.16	>100	9.43	57.63	6.11

## Sheet: Data File 1 Legend
Supplementary Data File 1. Summary of NPD8790 analog bioactivity.
Chemical structures, molecular properties, and a summary of bioactivity for 51/84 NPD8790 analogs identified in benzimidazole analog screen.
Dose response (LC50) data is provided for C. elegans KCN survival assays, C. elegans wild-type and ben-1 development and viability assays, and HEK293 viability assays.
Dose response (IC50) data is also provided for in vitro complex I activity assays from wild-type C. elegans and B. taurus heart mitochondria.
IC50 and LC50 values were estimated from fitted dose-response curves; all dose response data are the mean of at least two biological replicates.
“-“ indicate values that were not determined.
