# Supplementary material for: Identification of a family of species-selective complex I inhibitors as potential anthelmintics
Source: Nat Commun. 2024 May 8;15:3367. doi: 10.1038/s41467-024-47331-3 (PMC11079024; doi:10.1038/s41467-024-47331-3)
Supplement: Supplementary file 6 — Supplementary Data File 2 [file 41467_2024_47331_MOESM6_ESM.xlsx]

## Sheet: Supplementary Data File 2
Compound ID	Structure	Core	R1	R2	R3	R4	X	C. elegans KCN Survival Assay LC50 (μM)	C. elegans (Wild type) Development & Viability Assay LC50 (μM)	C. elegans (ben-1) Development & Viability Assay LC50 (μM)	HEK293 Cell Viability Assay LC50 (μM)	C. elegans Complex I IC50 (μM)	B. taurus Complex I IC50 (μM)	Complex I IC50 ~Fold Change
9005666			CH3	4´-Cl	—	—	—	28.6	193.01	193.08	>100	8.27	33.34	4.03
STL482096			—	4´-CH2CH(CH3)2	CH3	CH3	—	6.76	>1000	>1000	< 12.5	0.91	12.3	13.52
STK951902			CH2CH3	4´-CH2CH(CH3)2	CH3	—	—	8.7	594.21	644.39	31.7	1.83	12.52	6.84
STL020755			CH2CHCH2	4´-CH2CH(CH3)2	CH3	—	—	9.97	324.82	284.51	49.5	2.27	16.81	7.4
NPD8790 (STL527831)			CH3	4´-CH2CH(CH3)2	CH3	—	—	14.27	>1000	>1000	90.84	2.35	27.17	11.56
STK951903			CH(CH3)2	4´-CH2CH(CH3)2	CH3	—	—	25.09	>1000	731.44	29.21	4.2	14.69	3.5
5655567			CH3	3´-Cl, 4´-Cl	—	—	—	8.26	82.66	85.28	64.45	0.47	1.17	2.49
6750659			—	2´-Cl, 4´-Cl	—	—	—	4.28	42.42	42.24	72.71	0.45	2.6	5.78
7355741			—	4´-OCH2CH2CH3	—	—	—	7	71.99	85.29	76.25	0.62	3.07	4.95
5571325			—	3´-Cl, 4´-Cl	—	—	—	13.05	66.46	69.53	86.39	4.38	11.5	2.62
5652765			NH2	4´-Cl	—	—	—	16.89	88.19	71.69	58.9	0.47	2.27	4.83
6586153			CH(CH3)2	4´-CH3	—	—	—	24.92	396.52	419.16	49.86	9.43	57.63	6.11
6707368			CH3	2´-Cl	—	—	—	8.24	139.88	135.24	>100	0.56	3.96	7.07
5651984			CH3	4´-CH3	—	—	—	7.24	119	108.08	95.38	0.18	0.99	5.5
5542661			—	4´-Br	—	—	—	7.75	44.65	41.37	>100	0.53	3.35	6.32
5567167			CH3	4´-Br	—	—	—	1.34	18.9	11.18	89.26	0.032	0.209	6.5
7313068			NH2	4´-Br	—	—	—	14.94	62.73	63.09	41.69	0.34	1.31	3.85
7360886			CH3	4´-F	—	—	—	26.98	238.83	169.57	>100	0.93	4.54	4.88
7353551			CH3	4´-CH(CH3)2	—	—	—	7	116.34	91.54	46.18	0.43	1.57	3.65
5521938			CH3	4´-C(CH3)3	—	—	—	10.97	753.65	272.23	35.29	2.57	1.18	0.46
STK697993			—	4´-Cl	—	—	—	8.18	46.1	40.09	>100	0.11	0.3	2.72
7925333			—	4´-CH3	—	—	S	7.76	226.55	227.01	75.11	1.04	7.31	7.02
7925515			—	4´-Cl	—	—	S	6.74	51.3	40.79	57.26	0.95	8.02	8.44
7925004			—	3´-CF3	—	—	O	13.89	53.77	47.30 +/- 4.11	29.23	2.06	12.95	6.29
7732524			—	2´-CH3	—	—	O	6.37	64.88	58.50 +/- 0.58	49.86	0.14	0.31	2.21
7924576			—	2´-Br	—	—	O	6.73	68.08	58.60 +/- 9.61	44.29	0.43	1.14	2.65
7925804			—	2´-Cl	—	—	O	6.97	85.88	49.21 +/- 4.49	40.23	0.27	1.35	5

## Sheet: Data File 2 Legend
Supplementary Data File 2. Class A, B, and C benzimidazole structure-activity relationships.
Chemical structures and summary of bioactivity for 27 NPD8790 analogs belonging to class A, B, and C benzimidazoles.
For each compound, the core structure, and the positions of R1, R2, R3, and R4 groups are indicated.
Dose response (LC50) data is provided for C. elegans KCN survival assays, C. elegans wild-type and ben-1 development and viability assays, and HEK293 viability assays.
Dose response (IC50) data is provided for in vitro complex I activity assays from wild-type C. elegans and B. taurus heart mitochondria.
IC50 and LC50 values were estimated from fitted dose-response curves; all dose response data are the mean of at least two biological replicates.
“-“ indicate values that were not determined.
