# Supplementary material for: Identification of a family of species-selective complex I inhibitors as potential anthelmintics
Source: Nat Commun. 2024 May 8;15:3367. doi: 10.1038/s41467-024-47331-3 (PMC11079024; doi:10.1038/s41467-024-47331-3)
Supplement: Supplementary file 7 — Source Data [file 41467_2024_47331_MOESM7_ESM.xlsx]

## Sheet: Fig. 1d & e
Figure 1d & e
The unique rhodoquinone-dependent metabolism of parasitic helminths is an attractive target for anthelmintic development
1d
L1 wild-type (C. elegans) and kynu-1 (RQ-deficient) mutant worms treated with 200 μM KCN for 15 hours. Survival and overall health of worms were assessed relative to untreated controls (KCN -) by monitoring worm motility over the course of 3 hours following the removal of KCN.
		0	10	20	30	40	50	60	70	80	90	100	110	120	130	140	150	160	170	180	Time (min)
Wild type (N2)	Rep1	0.0549	0.1017	0.113	0.1479	0.1749	0.2198	0.3623	0.2872	0.3642	0.4354	0.5161	0.6171	0.6916	0.7426	0.82	0.9344	0.9686	1.0949	1.136
	Rep2	0.0528	0.0854	0.1285	0.1399	0.1903	0.2831	0.2867	0.3311	0.3722	0.4694	0.5752	0.6973	0.8339	0.9177	0.9837	1.0769	1.1549	1.3069	1.3485
	Rep3	0.0225	0.0111	0.0478	0.1079	0.1655	0.1958	0.2389	0.2559	0.3372	0.4169	0.5003	0.6226	0.6892	0.7458	0.8394	0.9426	1.067	1.2049	1.2539
	Rep4	0.0015	0.0108	0.0194	0.0183	0.0467	0.0727	0.1072	0.1303	0.1696	0.2452	0.3116	0.3595	0.452	0.5189	0.5677	0.6988	0.716	0.9304	0.9547
	Rep5	0.0293	0.1089	0.0876	0.1204	0.172	0.1873	0.203	0.2188	0.2582	0.312	0.391	0.4665	0.5344	0.5661	0.6077	0.6975	0.7604	0.8649	0.9081
	Mean	0.0322	0.0636	0.0792	0.1069	0.1499	0.1917	0.2397	0.2446	0.3003	0.3758	0.4588	0.5526	0.6402	0.6982	0.7637	0.87	0.9334	1.0804	1.1203
kynu-1(e1003)	Rep1	0.0457	0.002	0.014	0.0158	0.0039	0.0158	0.0175	0.0093	0.0133	0.0193	0.0189	0.0093	0.0039	0.0199	0.0102	0.0091	0.0079	0.0211	0.0056
	Rep2	0.0813	0.0407	0.0465	0.0324	0.0526	0.0355	0.0474	0.0227	0.0442	0.0395	0.0414	0.0538	0.0382	0.0662	0.0252	0.0554	0.0468	0.0787	0.0485
	Rep3	0.0721	0.0241	0.0257	0.0309	0.0393	0.0266	0.0227	0.038	0.0481	0.0232	0.0355	0.0347	0.0674	0.0505	0.0477	0.04	0.0384	0.0761	0.044
	Rep4	0.0762	0.0349	0.0399	0.0419	0.0369	0.0252	0.0285	0.0435	0.0472	0.0389	0.0451	0.0471	0.0291	0.0581	0.0549	0.0531	0.0548	0.0764	0.0628
	Mean	0.0688	0.0254	0.0315	0.0303	0.0332	0.0258	0.029	0.0284	0.0382	0.0302	0.0352	0.0362	0.0346	0.0487	0.0345	0.0394	0.037	0.0631	0.0402
1e
L1 wild-type worms (C. elegans) treated with 12.5 μM rotenone (complex I inhibitor) or 25 μM wact-11 (complex II inhibitor) in combination with 200 μM KCN for 15 hours. Survival and overall health of worms were assessed relative to DMSO controls by monitoring worm motility over the course of 3 hours following the removal of KCN.
		0	10	20	30	40	50	60	70	80	90	100	110	120	130	140	150	160	170	180	Time (min)
DMSO	Rep1	0.0238	0.0289	0.0814	0.0718	0.1765	0.1173	0.1636	0.1894	0.2325	0.2828	0.3934	0.4835	0.5467	0.6231	0.7028	0.8002	0.8821	1.0039	1.0808
	Rep2	0.0502	0.0734	0.0988	0.1226	0.1889	0.2406	0.2789	0.2996	0.351	0.4372	0.5179	0.6364	0.7432	0.9071	0.9923	1.077	1.1943	1.3442	1.3974
	Rep3	0.0198	0.0078	0.0468	0.1132	0.1456	0.1732	0.2335	0.2655	0.3332	0.393	0.5161	0.5997	0.6772	0.759	0.8347	0.9574	1.014	1.1087	1.2653
	Rep4	0.0006	0.0073	0.0141	0.019	0.0327	0.0529	0.0689	0.1171	0.1328	0.1721	0.2268	0.2646	0.3243	0.3811	0.4219	0.5014	0.5774	0.6877	0.6787
	Rep5	0.0263	0.0362	0.0565	0.0501	0.0909	0.128	0.1395	0.1489	0.1702	0.1793	0.2283	0.2957	0.3866	0.4341	0.4892	0.5226	0.5771	0.5992	0.6708
	Mean	0.0242	0.0307	0.0595	0.0753	0.1269	0.1424	0.1769	0.2041	0.2439	0.2929	0.3765	0.456	0.5356	0.6209	0.6882	0.7717	0.849	0.9488	1.0186
Rotenone	Rep1	0.1473	0.0411	0.0193	0.0126	0	0	0	0	0	0	0	0	0	0	0	0.0016	0.0001	0	0
	Rep2	0.0591	0	0	0.0001	0.0026	0	0	0	0	0	0.0012	0.0001	0.0059	0.0086	0.0016	0.0005	0.0116	0	0
	Rep3	0.1641	0.0175	0.0073	0.0025	0	0	0	0	0	0.0001	0	0	0	0	0	0	0.0007	0	0.0083
	Rep4	0.0415	0	0	0	0	0	0	0	0	0	0	0.0004	0	0	0	0	0.0003	0	0
	Rep5	0.0204	0	0	0	0	0	0	0	0	0	0	0	0	0	0	0	0	0	0
	Rep6	0.2564	0.0389	0.0159	0.003	0.0049	0	0	0	0	0	0	0	0	0	0	0	0	0	0
	Mean	0.1148	0.0162	0.0071	0.003	0.0013	0	0	0	0	0	0.0002	0.0001	0.001	0.0014	0.0003	0.0003	0.0021	0	0.0014
Wact-11	Rep1	0.0987	0.0882	0.1606	0.1539	0.1104	0.0783	0.0802	0.05	0.064	0.0172	0.0107	0.0182	0.0118	0.0349	0.0125	0.0197	0.0114	0.0386	0
	Rep2	0.077	0.1095	0.1591	0.1066	0.1304	0.0959	0.0655	0.0476	0.0433	0.015	0.0306	0.032	0.0056	0.0053	0.038	0.0008	0.0139	0.0251	0
	Rep3	0.0772	0.0304	0.0695	0.0638	0.0443	0.0448	0.0064	0.0031	0.0115	0.0056	0.0037	0.0167	0.0216	0.018	0.0234	0.0128	0.009	0.0044	0.0072
	Rep4	0.0845	0.0538	0.0702	0.0881	0.0598	0.0336	0.0063	0.0247	0.0122	0.0029	0.0087	0.0263	0.0068	0.0014	0.0089	0.0118	0.0015	0.0053	0.0018
	Rep5	0.0097	0.0009	0.0212	0.0183	0.0334	0.0331	0.0194	0.0149	0.032	0.0045	0.0207	0.0226	0.0556	0.0198	0.0592	0.0435	0.0555	0.0496	0.063
	Rep6	0.0595	0.0005	0.0002	0.0042	0.0127	0.0079	0.0175	0.0191	0.0079	0.0066	0.0195	0.0179	0.0053	0.0116	0.043	0.0106	0.0093	0.0113	0.0262
	Mean	0.0678	0.0472	0.0801	0.0725	0.0652	0.0489	0.0326	0.0266	0.0285	0.0087	0.0156	0.0223	0.0178	0.0152	0.0308	0.0165	0.0168	0.0224	0.0164
All values are relative to the corresponding untreated control (- KCN), and are averages of at least three biological replicates.

## Sheet: Fig. 2b
Figure 2b
Screens to identify inhibitors of RQ-dependent metabolism.
RIKEN libraries of natural products (Authentic and Pilot) were screened at 50 μM in triplicate in two assays of C. elegans viability: KCN survival assay and liquid development/viability (See methods). Each NPD score is the mean of 3 biological replicates in each respective assay. To identify hits, data were calculated as modified z-scores using the median and median absolute deviation (MAD) of ea…
		Authentics library						Pilot library - Plate 1						Pilot library - Plate 2						Pilot library - Plate 3						Pilot library - Plate 4						Pilot library - Plate 5
			Development/Viability Score (Average)	Development/Viability assay Modified Z score	Motility in RQ-dependent KCN recovery (Average)	RQ-dependent KCN recovery Modified Z score			Development/Viability Score (Average)	Development/Viability assay Modified Z score	Motility in RQ-dependent KCN recovery (Average)	RQ-dependent KCN recovery Modified Z score			Development/Viability Score (Average)	Development/Viability assay Modified Z score	Motility in RQ-dependent KCN recovery (Average)	RQ-dependent KCN recovery Modified Z score			Development/Viability Score (Average)	Development/Viability assay Modified Z score	Motility in RQ-dependent KCN recovery (Average)	RQ-dependent KCN recovery Modified Z score			Development/Viability Score (Average)	Development/Viability assay Modified Z score	Motility in RQ-dependent KCN recovery (Average)	RQ-dependent KCN recovery Modified Z score			Development/Viability Score (Average)	Development/Viability assay Modified Z score	Motility in RQ-dependent KCN recovery (Average)	RQ-dependent KCN recovery Modified Z score
		A1 (DMSO)	0.9236	0.7823	1.7048	1.4535		A1 (DMSO)	0.9176	0.7339	0.8798	-0.0642		A1 (DMSO)	0.5674	-1.1827	1.2547	2.2727		A1 (DMSO)	1.0643	0.2704	1.1805	1.0409		A1 (DMSO)	0.7097	-0.6318	1.1208	0.3681		A1 (DMSO)	1.0027	0.3421	0.8009	-0.3527
		A2 (Bicuculline)	0.8555	0.4333	1.3873	0.4556		A2	0.7674	-0.5613	1.0679	0.7188		A2	0.4536	-1.662	0.5182	-1.4352		A2	1.0239	0.0976	1.003	0.3714		A2	0.7704	-0.4879	0.8483	-0.3541		A2	0.9445	0.1189	0.8665	-0.0989
		A3 (Acetohexamide)	0.7673	-0.0186	1.48	0.7471		A3	0.6943	-1.192	0.7682	-0.5292		A3	0.5181	-1.3904	0.7638	-0.1989		A3	1.0238	0.0971	0.9892	0.3195		A3	0.6351	-0.8085	0.9474	-0.0913		A3	0.8755	-0.1456	0.8329	-0.2288
		A4 (Betamethasone)	0.9336	0.8335	1.3464	0.327		A4	0.8073	-0.2171	0.7469	-0.6179		A4	0.504	-1.4495	0.8501	0.236		A4	1.0765	0.3224	0.975	0.266		A4	0.8647	-0.2642	0.5826	-1.0583		A4	0.795	-0.4542	0.3628	-2.0461
		A5 (Ibuprofen)	0.8897	0.6084	1.2671	0.0776		A5	0.7258	-0.92	0.741	-0.6423		A5	0.7239	-0.5238	0.6674	-0.6839		A5	1.018	0.0727	0.8971	-0.028		A5	0.7295	-0.5847	0.4015	-1.5381		A5	0.8347	-0.302	0.6363	-0.9889
		A6 (Imipramine)	0.798	0.139	1.0743	-0.5283		A6	0.7085	-1.0693	0.7564	-0.5782		A6	0.4094	-1.8478	0.9434	0.7056		A6	1.0136	0.0538	0.9122	0.0292		A6	0.7329	-0.5767	0.832	-0.3972		A6	0.8642	-0.189	0.7739	-0.457
		A7 (Indomethacin)	0.7456	-0.1297	1.2184	-0.0754		A7	0.7412	-0.7875	0.8624	-0.1369		A7	0.4744	-1.5743	0.7743	-0.1458		A7	0.8601	-0.6018	0.3897	-1.9417		A7	0.67	-0.7258	0.3848	-1.5825		A7	0.7305	-0.7015	0.5184	-1.4445
		A8 (Reserpine)	0.713	-0.2967	1.0393	-0.6384		A8	0.5797	-2.1805	0.8875	-0.0323		A8	0.4713	-1.5872	0.6767	-0.6373		A8	0.7535	-1.0573	0.8549	-0.1872		A8	0.573	-0.9558	0.7827	-0.528		A8	0.9505	0.142	0.7078	-0.7124
		A9 (Naloxone)	0.8011	0.1548	1.2783	0.1129		A9	0.6097	-1.9218	0.7556	-0.5817		A9	0.6099	-1.0036	0.7066	-0.4865		A9	0.7904	-0.8999	0.5765	-1.237		A9	0.4727	-1.1937	0.902	-0.2117		A9	0.7495	-0.6288	0.8509	-0.1594
		A10 (Novobiocin)	0.635	-0.6963	1.3191	0.2413		A10	0.6333	-1.718	0.7596	-0.5649		A10	0.7043	-0.6062	0.4883	-1.5856		A10	0.844	-0.6707	0.707	-0.7448		A10	0.5002	-1.1285	0.4466	-1.4187		A10	0.866	-0.1822	0.8499	-0.1631
		A11 (Rifampin)	0.7536	-0.0886	1.3869	0.4543		A11	0.7089	-1.0655	1.0067	0.464		A11	0.4817	-1.5435	0.7649	-0.1933		A11	0.7074	-1.2544	0.9609	0.2126		A11	0.5091	-1.1073	1.0724	0.24		A11	0.6947	-0.8389	0.8299	-0.2406
		A12 (DMSO)	0.7863	0.0788	1.2711	0.0904		A12 (DMSO)	0.6156	-1.8708	0.9388	0.1813		A12 (DMSO)	0.2956	-2.3271	0.8097	0.0326		A12 (DMSO)	0.857	-0.6153	0.9887	0.3175		A12 (DMSO)	0.6516	-0.7694	0.8678	-0.3023		A12 (DMSO)	0.7368	-0.6774	0.9746	0.319
		B1 (DMSO)	0.7804	0.0487	1.4072	0.5182		B1 (DMSO)	0.9365	0.8971	1.0194	0.5169		B1 (DMSO)	0.8711	0.096	1.0407	1.1952		B1 (DMSO)	0.9634	-0.1607	0.9847	0.3027		B1 (DMSO)	0.6394	-0.7985	1.1672	0.4911		B1 (DMSO)	1.1147	0.7715	0.982	0.3475
		B2 (Cycloheximide)	0.8554	0.433	1.3552	0.3546		B2	0.8387	0.0534	0.9161	0.0868		B2	0.9077	0.2501	0.9871	0.9256		B2	0.9033	-0.4175	0.835	-0.2621		B2	1.2812	0.7233	0.843	-0.368		B2	1.1121	0.7615	0.8985	0.0246
		B3 (Monensin)	0.8109	0.2049	0.3659	-2.7551		B3	0.8649	0.28	0.437	-1.908		B3	0.7771	-0.2997	0.881	0.3915		B3 (NPD8366)	0.9511	-0.213	0.0023	-3.403		B3	0.9622	-0.033	1.0411	0.157		B3	1.0552	0.5435	0.7832	-0.421
		B4 (Streptozocin)	0.7734	0.0129	1.2053	-0.1166		B4	0.8097	-0.1965	0.8499	-0.1887		B4	0.9127	0.2713	0.6601	-0.7208		B4	0.9791	-0.0938	0.7691	-0.5106		B4	1.0091	0.0781	0.7162	-0.7043		B4	1.0163	0.3943	0.8689	-0.0899
		B5 (Spiramycin)	0.6815	-0.4579	1.0451	-0.6202		B5	0.9162	0.7221	0.7961	-0.4129		B5	0.7962	-0.2192	0.3114	-2.4764		B5	0.8731	-0.5464	0.7704	-0.506		B5	1.026	0.1183	0.4402	-1.4358		B5	1.0056	0.3534	0.8388	-0.2061
		B6 (4,4'-Dithiodimorpholine)	0.5896	-0.9292	0.5324	-2.2319		B6	0.834	0.0129	0.8428	-0.2185		B6	0.0151	-3.5082	0.6881	-0.5797		B6	0.8996	-0.4331	0.7712	-0.5027		B6	1.0455	0.1644	0.4192	-1.4913		B6	0.97	0.2166	0.7738	-0.4572
		B7 (Alendronate)	0.5987	-0.8821	1.0627	-0.5648		B7	0.8726	0.3457	0.6446	-1.0437		B7	0.7399	-0.4562	0.8759	0.3658		B7	1.2025	0.8609	0.9583	0.2029		B7	1.0858	0.2601	0.8024	-0.4756		B7	0.9365	0.0882	0.7602	-0.51
		B8 (alpha-Glucosylrutin)	0.6313	-0.7153	1.417	0.549		B8	0.8047	-0.2397	0.8517	-0.1814		B8	0.7548	-0.3936	0.603	-1.0081		B8	0.9052	-0.4091	0.8189	-0.3229		B8	0.9234	-0.125	0.3839	-1.5849		B8	0.6755	-0.9127	0.8298	-0.2408
		B9 (Etoposide)	0.7018	-0.3541	1.0922	-0.4722		B9	0.8228	-0.083	0.9642	0.2869		B9	0.0052	-3.55	0.4077	-1.9913		B9	0.8643	-0.5842	0.9427	0.144		B9	0.7324	-0.5779	0.5586	-1.122		B9	0.9061	-0.0283	0.7116	-0.6979
		B10 (G-418)	0.6236	-0.7549	1.1572	-0.2679		B10	0.7833	-0.4245	1.0558	0.6686		B10	0.7133	-0.5683	0.8533	0.2517		B10	1.2503	1.0648	0.9016	-0.0109		B10	1.0944	0.2805	0.7028	-0.7396		B10	0.7191	-0.7453	0.8907	-0.0056
		B11 (Gliclazide)	0.5245	-1.2623	1.3614	0.374		B11	0.831	-0.0129	0.9847	0.3725		B11	0.7853	-0.2651	0.8584	0.2774		B11	0.916	-0.363	0.7475	-0.5921		B11	0.9561	-0.0475	0.6523	-0.8735		B11	1.076	0.6232	0.5859	-1.1837
		B12 (DMSO)	0.6167	-0.7899	1.2344	-0.025		B12 (DMSO)	0.786	-0.4006	1.0043	0.4539		B12 (DMSO)	0.7724	-0.3194	0.8609	0.2904		B12 (DMSO)	0.9758	-0.1078	0.7494	-0.5849		B12 (DMSO)	0.5392	-1.0359	0.9965	0.0387		B12 (DMSO)	0.74	-0.6654	0.7803	-0.4323
		C1 (DMSO)	0.8794	0.5556	1.4429	0.6304		C1 (DMSO)	0.9686	1.1738	0.9278	0.1354		C1 (DMSO)	0.9968	0.6256	0.9381	0.679		C1 (DMSO)	0.8901	-0.474	1.0525	0.5583		C1 (DMSO)	0.7172	-0.614	1.0727	0.2407		C1 (DMSO)	1.0184	0.4022	0.938	0.1775
		C2 (Paeoniflorin)	0.8628	0.4706	1.2822	0.1251		C2	0.8989	0.5726	1.0048	0.456		C2	0.9592	0.4671	1.0338	1.1607		C2	0.9926	-0.036	1.0384	0.505		C2	1.0215	0.1076	0.6418	-0.9014		C2	1.157	0.9337	0.868	-0.0931
		C3 (Picrotoxin)	0.8305	0.3053	1.3542	0.3516		C3	0.9118	0.6845	0.967	0.2988		C3	0.8981	0.2099	0.9302	0.6389		C3	0.9367	-0.2747	0.6087	-1.1157		C3	1.2289	0.5993	0.8111	-0.4525		C3	1.1733	0.9962	0.8983	0.0241
		C4 (Podophyllotoxin)	0.7678	-0.016	1.1706	-0.2258		C4	0.8028	-0.2562	0.8588	-0.1519		C4	0.9	0.2177	0.8811	0.3918		C4	1.1465	0.6213	0.1723	-2.7619		C4	1.223	0.5853	0.9673	-0.0387		C4	0.0829	-3.185	0.7438	-0.5732
		C5 (Suramin)	0.7707	-0.0012	1.2303	-0.0381		C5	0.8287	-0.0328	0.8338	-0.2561		C5	0.9182	0.2946	0.9318	0.6472		C5	0.9131	-0.3757	0.4519	-1.7072		C5	1.1206	0.3426	1.0287	0.1242		C5	1.064	0.577	0.1398	-2.9083
		C6 (Neomycin B)	0.79	0.0977	1.2644	0.0693		C6	0.9184	0.7411	0.7709	-0.518		C6	0.769	-0.3339	0.8708	0.3402		C6	0.9771	-0.1023	1.07	0.6242		C6	1.1761	0.4741	0.909	-0.1931		C6	0.9927	0.3038	0.9296	0.1449
		C7 (Anisomycin)	0.472	-1.5318	1.1039	-0.4354		C7	0.6847	-1.2747	0.7478	-0.614		C7	0.7519	-0.4056	0.7133	-0.453		C7	1.0418	0.1744	1.0057	0.3816		C7	0.8042	-0.4077	0.9671	-0.039		C7	0.9123	-0.0044	0.8647	-0.1061
		C8 (Praziquantel)	0.6328	-0.7078	1.09	-0.4789		C8	0.7936	-0.335	0.9598	0.2686		C8	0.8642	0.067	0.831	0.1399		C8	1.1966	0.8353	0.9786	0.2795		C8	0.948	-0.0668	1.0471	0.1728		C8	0.8902	-0.0894	0.6755	-0.8373
		C9 (Ouabain)	0.6273	-0.7357	1.2754	0.1038		C9	0.7815	-0.4396	0.9313	0.1501		C9	0.6722	-0.7414	0.7923	-0.0554		C9	0.7566	-1.044	0.9319	0.1035		C9	0.9703	-0.0138	0.8196	-0.43		C9	0.8745	-0.1496	1.0526	0.6205
		C10 (Limonin)	0.6281	-0.7317	1.0865	-0.4902		C10	0.7535	-0.6807	1.0488	0.6391		C10	0.8721	0.1005	0.9618	0.7981		C10	0.8822	-0.5075	0.7794	-0.4717		C10	0.9905	0.0342	0.94	-0.1109		C10	0.9735	0.23	0.9951	0.398
		C11 (Aristolochic acid)	0.0836	-3.5215	1.1761	-0.2085		C11	0.8665	0.2936	0.943	0.1987		C11	1.0027	0.6503	0.7696	-0.1696		C11	1.067	0.282	0.8588	-0.1725		C11	0.9495	-0.0632	0.3956	-1.554		C11	0.9892	0.2903	0.5241	-1.4227
		C12 (DMSO)	0.7435	-0.1405	1.2593	0.0532		C12 (DMSO)	0.7525	-0.6896	1.0419	0.6103		C12 (DMSO)	0.7851	-0.2658	0.8389	0.1793		C12 (DMSO)	0.6625	-1.446	1.0819	0.6692		C12 (DMSO)	0.7851	-0.4529	1.2169	0.6229		C12 (DMSO)	0.8942	-0.0739	1.0032	0.4295
		D1 (DMSO)	0.912	0.7226	1.3624	0.3774		D1 (DMSO)	1.0573	1.939	0.9181	0.0952		D1 (DMSO)	0.9318	0.3517	1.106	1.5244		D1 (DMSO)	1.0184	0.0744	1.0528	0.5596		D1 (DMSO)	0.6025	-0.8858	1.2915	0.8207		D1 (DMSO)	1.0026	0.3417	0.9974	0.4071
		D2 (Aspirin)	0.9776	1.0588	1.4474	0.6444		D2	0.8693	0.3178	0.69	-0.8547		D2	0.8971	0.2057	1.0142	1.0621		D2	0.8848	-0.4965	0.9943	0.3388		D2	0.7572	-0.519	0.7883	-0.513		D2	1.0091	0.3666	0.8341	-0.2243
		D3 (Camptothecin)	0.163	-3.1147	1.2505	0.0256		D3	0.8154	-0.1472	1.1063	0.8786		D3	0.8795	0.1314	0.939	0.6835		D3	1.1259	0.5336	0.9464	0.158		D3	1.152	0.417	1.1626	0.479		D3	1.1064	0.7396	0.9435	0.1988
		D4 (N-(6-aminohexyl)-1-naphthalene sulfonamide)	0.8783	0.55	1.3036	0.1924		D4	0.8456	0.1133	0.8107	-0.3522		D4	0.8869	0.1629	0.7685	-0.1751		D4	1.1247	0.5283	0.872	-0.1227		D4	0.9588	-0.041	1.0004	0.0491		D4	1.322	1.5666	0.8475	-0.1723
		D5 (Cantharidin)	0.7386	-0.1658	0.4027	-2.6395		D5	0.7923	-0.3468	0.8504	-0.1867		D5	0.8089	-0.1658	0.8393	0.1813		D5	1.2319	0.9861	1.1264	0.837		D5	1.1918	0.5115	0.7235	-0.6849		D5	0.987	0.2817	0.478	-1.601
		D6 (Bestatin)	0.7687	-0.0113	1.1337	-0.3415		D6	0.8495	0.1471	1.0158	0.5018		D6	0.7405	-0.4537	0.3566	-2.249		D6	1.1176	0.4979	0.7607	-0.5423		D6	1.2326	0.608	1.1087	0.3361		D6	0.8674	-0.1769	0.6439	-0.9594
		D7 (Nocodazole)	0.1581	-3.1397	0.9178	-1.0202		D7	0.7246	-0.9307	0.6472	-1.0327		D7	1.0803	0.9773	0.565	-1.1996		D7	0.8228	-0.7613	0.7504	-0.5813		D7	1.0884	0.2662	0.895	-0.2303		D7	0.9184	0.0189	0.883	-0.0352
		D8 (Streptomycin)	0.7905	0.1002	0.8643	-1.1885		D8	0.7922	-0.3474	0.9701	0.3114		D8	0.778	-0.296	0.7968	-0.0326		D8	0.9692	-0.1357	0.8693	-0.1327		D8	0.6921	-0.6733	1.0815	0.2641		D8	0.7884	-0.4797	0.9561	0.2476
		D9 (Tetracycline)	0.7521	-0.0964	1.2291	-0.0417		D9	0.7659	-0.5746	0.8786	-0.0695		D9	0.8479	-0.0016	0.7363	-0.337		D9	1.0854	0.3604	0.8954	-0.0341		D9	1.149	0.4099	0.3274	-1.7345		D9	1.0746	0.6179	1.0489	0.6061
		D10 (Benfluorex hydrochloride)	0.846	0.3849	1.0214	-0.6946		D10	0.8252	-0.0626	0.9927	0.4055		D10	0.9118	0.2677	0.2124	-2.9747		D10	1.2431	1.034	0.9524	0.1808		D10	1.538	1.3322	0.8429	-0.3682		D10	0.9205	0.027	1.0324	0.5425
		D11 (Colistin)	0.1946	-2.9527	1.2739	0.0991		D11	0.8445	0.1036	1.0085	0.4715		D11	0.8122	-0.1518	0.9007	0.4905		D11	1.0815	0.3439	0.9983	0.3539		D11	0.858	-0.2802	1.1389	0.4161		D11	0.8137	-0.3827	0.5678	-1.2537
		D12 (DMSO)	0.7514	-0.1	1.4104	0.5282		D12 (DMSO)	0.8808	0.417	1.0763	0.7539		D12 (DMSO)	0.4822	-1.5416	0.8631	0.3014		D12 (DMSO)	0.961	-0.1708	1.0207	0.4381		D12 (DMSO)	0.7331	-0.5762	1.0421	0.1597		D12 (DMSO)	0.6602	-0.9713	1.0909	0.7685
		E1 (DMSO)	0.8238	0.2707	1.5197	0.8718		E1 (DMSO)	1.0231	1.6441	1.1583	1.0953		E1 (DMSO)	0.6964	-0.6397	1.0208	1.0951		E1 (DMSO)	1.075	0.316	1.0508	0.5519		E1 (DMSO)	0.7479	-0.5411	1.3145	0.8815		E1 (DMSO)	1.0651	0.5815	0.9582	0.2555
		E2 (Vesamicol hydrochloride)	0.901	0.6665	1.5233	0.8829		E2	0.9316	0.8546	1.0107	0.4807		E2	1.0041	0.6561	0.8904	0.4387		E2	1.4714	2.0092	0.4923	-1.5549		E2	0.8235	-0.3618	0.8981	-0.222		E2	0.0947	-3.1395	0.4818	-1.5862
		E3 (Apomorphine hydrochloride hemihydrate)	0.907	0.6972	0.939	-0.9536		E3	0.8459	0.1155	0.768	-0.5298		E3	0.8312	-0.072	0.3575	-2.2443		E3	1.2835	1.2065	0.5229	-1.4394		E3	1.157	0.4289	0.9489	-0.0873		E3	1.0578	0.5536	0.5154	-1.4563
		E4 (Atenolol)	0.7272	-0.224	1.1769	-0.2059		E4	0.839	0.0566	0.6111	-1.1831		E4	0.9094	0.2574	0.8859	0.4163		E4	1.0948	0.4004	0.4812	-1.5967		E4	0.8195	-0.3713	1.0138	0.0846		E4	1.0093	0.3674	0.9935	0.3919
		E5 (Benomyl)	0.2926	-2.4504	0.8886	-1.1122		E5	0.828	-0.0386	0.9157	0.0849		E5	0.589	-1.0919	0.535	-1.3505		E5	1.5041	2.1492	0.8822	-0.0842		E5	0.982	0.0138	1.0469	0.1723		E5	1.0432	0.4973	0.8298	-0.2409
		E6 (Colchicine)	0.6622	-0.5572	1.1846	-0.1816		E6	0.7257	-0.9209	0.7139	-0.755		E6	0.7856	-0.2637	0.861	0.2907		E6	0.7379	-1.1238	0.8588	-0.1725		E6	0.6826	-0.6959	0.9013	-0.2137		E6	0.8201	-0.3581	0.9548	0.2422
		E7 (Folic acid)	0.6866	-0.4322	1.0251	-0.683		E7	0.7679	-0.5572	0.4459	-1.8709		E7	0.7096	-0.5839	0.7867	-0.0834		E7	0.8459	-0.6625	0.9945	0.3396		E7	0.9587	-0.0412	1.0249	0.1139		E7	0.6307	-1.0843	0.9701	0.3013
		E8 (Ginkgolide A)	0.59	-0.9272	1.0305	-0.6662		E8	0.8293	-0.0275	0.7595	-0.5653		E8	0.7859	-0.2627	0.877	0.3711		E8	1.0172	0.069	0.8851	-0.073		E8	1.149	0.4099	0.3919	-1.5636		E8	0.2882	-2.3978	0.6538	-0.9214
		E9 (Griseofulvin)	0.7263	-0.2285	1.1491	-0.2932		E9	0.8158	-0.1437	0.8005	-0.3945		E9	0.7277	-0.5078	0.8235	0.1017		E9	1.0576	0.2418	0.4382	-1.7589		E9	1.2176	0.5725	0.8272	-0.4101		E9	0.9472	0.1293	0.986	0.363
		E10 (L-Mimosine)	0.7877	0.0859	1.213	-0.0924		E10	0.8778	0.3905	0.9135	0.0758		E10	0.7667	-0.3435	0.2318	-2.8772		E10	1.3044	1.2958	0.9562	0.195		E10	1.0729	0.2295	1.2074	0.5978		E10	0.8391	-0.2854	0.9672	0.2904
		E11 (D-(+)-Melibiose, Monohydrate)	0.6303	-0.7207	1.2526	0.0322		E11	0.7732	-0.5114	0.9438	0.202		E11 (NPD6380)	0.8929	0.1881	0.0089	-3.999		E11	0.7718	-0.9793	0.9319	0.1034		E11	0.9951	0.045	1.0099	0.0742		E11	0.7493	-0.6297	0.9735	0.3145
		E12 (DMSO)	0.6976	-0.3756	1.4189	0.5549		E12 (DMSO)	0.7426	-0.7753	0.815	-0.334		E12 (DMSO)	0.7215	-0.5338	1.1923	1.9586		E12 (DMSO)	1.0201	0.0816	0.8448	-0.2252		E12 (DMSO)	0.6967	-0.6626	1.1131	0.3478		E12 (DMSO)	0.7102	-0.7797	0.9994	0.4149
		F1 (DMSO)	0.8528	0.4196	1.3478	0.3315		F1 (DMSO)	0.9988	1.4347	1.2036	1.2837		F1 (DMSO)	1	0.6389	1.048	1.2319		F1 (DMSO)	0.8333	-0.7164	1.0528	0.5596		F1 (DMSO)	0.7928	-0.4347	1.3128	0.8772		F1 (DMSO)	0.9293	0.0606	1.1075	0.8329
		F2 (Nialamide)	0.7996	0.1471	1.214	-0.0892		F2	0.8985	0.5691	0.8652	-0.1252		F2	0.8491	0.0036	0.8227	0.0976		F2	1.2159	0.918	0.9675	0.2378		F2	1.1247	0.3523	1.0888	0.2833		F2	0.9147	0.0048	0.7955	-0.3736
		F3 (Sulfaquinoxaline sodium salt)	0.8503	0.4067	1.4145	0.541		F3	0.8605	0.2413	0.8247	-0.2938		F3	1.0311	0.7698	0.8934	0.4537		F3	1.1395	0.5917	0.9249	0.0768		F3	1.0716	0.2263	1.2101	0.6049		F3	1.0795	0.6366	1.0093	0.4529
		F4 ((-)-Berberine chloride)	0.9022	0.6728	1.3144	0.2264		F4	0.8514	0.1634	1.1682	1.1364		F4	1.1732	1.3682	0.7349	-0.3444		F4	1.0861	0.3633	1.1211	0.8171		F4	1.3035	0.7762	1.0691	0.2312		F4	0.1352	-2.9843	0.6208	-1.0488
		F5 (Perphenazine)	0.8551	0.4312	1.0631	-0.5635		F5	0.8295	-0.0259	0.9018	0.0273		F5	1.0646	0.911	0.7718	-0.1583		F5	0.9884	-0.0538	0.5584	-1.3055		F5	1.3787	0.9546	1.0053	0.062		F5	0.8122	-0.3886	1.1273	0.9093
		F6 (Oxybutynin chloride)	0.7223	-0.249	0.9781	-0.8308		F6	0.7985	-0.2927	0.816	-0.3298		F6 (NPD6621)	1.003	0.6515	0	-4.0441		F6	1.0711	0.2992	1.0873	0.6896		F6	1.1668	0.4522	0.8027	-0.4749		F6	1.0414	0.4903	0.9688	0.2966
		F7 (Trimebutine)	0.7712	0.0012	1.2504	0.025		F7	0.8266	-0.0503	0.9575	0.2592		F7	0.9393	0.3832	0.7001	-0.5196		F7	0.6693	-1.4171	0.9766	0.2718		F7	1.0255	0.1171	1.1599	0.4719		F7	1.0177	0.3994	0.9587	0.2576
		F8 (Acebutolol hydrochloride)	0.6961	-0.3834	1.292	0.1559		F8	0.7532	-0.684	0.4058	-2.0379		F8	0.8853	0.1559	0.7127	-0.4562		F8	1.0381	0.1585	0.9613	0.2143		F8	0.7609	-0.5103	0.8984	-0.2211		F8	1.0096	0.3685	0.9985	0.4112
		F9 (Acetazolamide)	0.7654	-0.0282	1.124	-0.3721		F9	0.8483	0.1361	0.6251	-1.1248		F9	0.8589	0.0447	0.6971	-0.5346		F9	1.0449	0.1874	1.0819	0.6692		F9	1.1339	0.3741	1.1075	0.3329		F9	0.7123	-0.7713	0.9723	0.3101
		F10 (Biochanin a)	0.7818	0.0557	0.7856	-1.4359		F10	0.8873	0.4726	0.5509	-1.4339		F10	0.9437	0.4017	0.7872	-0.0808		F10	1.1709	0.7257	0.6264	-1.0489		F10	1.5904	1.4564	1.1062	0.3296		F10 (NPL50604-01)	0.0906	-3.1555	0	-3.4488
		F11 (Brucine)	0.6194	-0.7764	1.3661	0.3888		F11	0.8684	0.31	0.8887	-0.0273		F11	0.8359	-0.0521	0.912	0.5476		F11	0.9509	-0.2139	0.2748	-2.3752		F11	1.14	0.3885	0.5457	-1.1561		F11	0.9146	0.0044	1.061	0.653
		F12 (DMSO)	0.6351	-0.6957	1.6069	1.1457		F12 (DMSO)	0.8836	0.441	0.9178	0.0939		F12 (DMSO)	0.6832	-0.6949	1.0599	1.2922		F12 (DMSO)	0.986	-0.0641	0.9635	0.2224		F12 (DMSO)	0.7555	-0.523	1.0679	0.228		F12 (DMSO)	0.5577	-1.3641	1.0662	0.673
		G1 (DMSO)	0.9197	0.7622	1.4739	0.7278		G1 (DMSO)	0.9725	1.2074	0.9904	0.3961		G1 (DMSO)	0.9589	0.466	1.0729	1.3575		G1 (DMSO)	1.0433	0.1807	1.1406	0.8905		G1 (DMSO)	0.9439	-0.0763	1.3815	1.0592		G1 (DMSO)	1.0093	0.3673	1.1361	0.9432
		G2 (Bumetanide)	0.8498	0.4041	1.4998	0.8091		G2	0.8988	0.5716	1.0294	0.5585		G2	1.0886	1.0121	0.8258	0.1132		G2	1.2075	0.8821	1.1205	0.8148		G2	1.0109	0.0824	1.2116	0.6089		G2	0.6634	-0.959	0.5065	-1.4908
		G3 (Digitoxin)	1.0368	1.3624	1.2039	-0.121		G3	0.9191	0.7475	1.0036	0.451		G3	1.0432	0.8209	0.5894	-1.0768		G3	1.1987	0.8445	0.3206	-2.2023		G3	1.4015	1.0086	0.6915	-0.7695		G3	0.8402	-0.2809	1.0967	0.7909
		G4 (Flunarizine hydrochloride)	0.7656	-0.0271	0.2088	-3.2491		G4	0.8868	0.4689	0.5639	-1.3797		G4	1.0968	1.0464	0.3792	-2.135		G4	1.2349	0.9993	1.1106	0.7772		G4	0.8013	-0.4146	0.7083	-0.725		G4	0.8486	-0.2489	0.5226	-1.4286
		G5 (Gemfibrozil)	0.8273	0.2887	1.0919	-0.473		G5	0.8232	-0.0796	0.8777	-0.0732		G5	1.1487	1.265	0.7284	-0.3771		G5	0.899	-0.4359	1.0463	0.5348		G5	1.366	0.9243	0.5172	-1.2316		G5	0.975	0.236	0.9552	0.2441
		G6 (Sulfamerazine)	0.8412	0.3602	1.3243	0.2576		G6	0.8155	-0.1467	0.8639	-0.1304		G6	1.0161	0.7067	0.7457	-0.29		G6	1.2834	1.2062	0.864	-0.1526		G6	1.2142	0.5646	0.2316	-1.9885		G6	0.7423	-0.6565	1.0113	0.4609
		G7 (Xylometazoline hydrochloride)	0.8341	0.3239	1.0463	-0.6163		G7	0.8038	-0.2469	0.7345	-0.6693		G7	0.8486	0.0016	0.6034	-1.0064		G7	0.6555	-1.4759	0.9074	0.0109		G7	1.3923	0.9869	1.1496	0.4446		G7	0.6699	-0.9341	0.3993	-1.9051
		G8 (Hycanthone)	0.699	-0.3683	1.0886	-0.4835		G8	0.7869	-0.3929	0.5872	-1.2828		G8	0.941	0.3903	0.7165	-0.4369		G8	0.95	-0.2178	0.9814	0.29		G8	1.2337	0.6107	1.1544	0.4574		G8	0.8617	-0.1987	1.0989	0.7993
		G9 (Atractyloside potassium salt)	0.6104	-0.8223	1.2736	0.0983		G9	0.8095	-0.198	0.6159	-1.1632		G9	0.996	0.6221	0.6812	-0.6143		G9 (NPD10211)	0.0864	-3.9069	0	-3.4116		G9	1.115	0.3293	1.2233	0.6398		G9	0.7041	-0.8027	1.146	0.9815
		G10 (Clozapine)	0.9028	0.6758	1.4722	0.7225		G10	0.7878	-0.3855	0.8197	-0.3147		G10	0.8628	0.0611	0.7441	-0.2977		G10	0.8254	-0.7503	0.2601	-2.4305		G10	1.0795	0.245	1.3213	0.8997		G10 (Anacardic acid)	1.1079	0.7453	0	-3.4487
		G11 (Tolnaftate)	0.6711	-0.5113	1.2902	0.1504		G11	0.8147	-0.1536	1.0244	0.5377		G11	1.0037	0.6544	0.7545	-0.2453		G11	1.0555	0.2326	0.1652	-2.7886		G11	1.0978	0.2884	1.1883	0.5471		G11	0.7362	-0.68	0.8829	-0.0355
		G12 (DMSO)	0.8079	0.1893	1.4323	0.5969		G12 (DMSO)	0.8821	0.4279	1.1107	0.8968		G12 (DMSO)	0.9379	0.3776	0.9373	0.675		G12 (DMSO)	0.6889	-1.3332	0.9734	0.2598		G12 (DMSO)	0.6621	-0.7446	0.9153	-0.1766		G12 (DMSO)	0.7947	-0.4557	0.8556	-0.1413
		H1 (DMSO)	1.0416	1.3871	1.0418	-0.6305		H1 (DMSO)	1.0426	1.8127	0.915	0.082		H1 (DMSO)	0.6016	-1.0387	0.9392	0.6844		H1 (DMSO)	0.9096	-0.3904	1.0137	0.4119		H1 (DMSO)	0.9303	-0.1086	1.2454	0.6985		H1 (DMSO)	0.5277	-1.4795	1.0614	0.6546
		H2 (Amiodarone hydrochloride)	1.0072	1.2105	0.6892	-1.7389		H2	0.9458	0.9778	0.9419	0.1941		H2	0.8939	0.192	0.753	-0.2529		H2	1.1718	0.7297	0.8264	-0.2945		H2	1.1762	0.4745	0.4683	-1.3612		H2	1.0508	0.5266	0.8008	-0.3531
		H3 (Procyclidine hydrochloride)	1.0505	1.4324	1.4667	0.7053		H3	1.0738	2.0812	1.0554	0.6665		H3	0.8545	0.0263	0.8901	0.4371		H3	1.2847	1.2119	0.2418	-2.4996		H3	1.0636	0.2073	0.5641	-1.1073		H3	1.0613	0.5669	1.0391	0.5684
		H4 (Warfarin)	0.9794	1.068	1.3466	0.3277		H4	1.0211	1.6265	0.8068	-0.3681		H4	0.9837	0.5702	0.8789	0.3806		H4	1.0094	0.036	0.8361	-0.2581		H4	1.0375	0.1455	1.0733	0.2423		H4	0.9533	0.1525	1.1806	1.1152
		H5 (Niclosamide)	0.8979	0.6505	0.18	-3.3397		H5	1.0196	1.6141	1.1229	0.9476		H5	0.993	0.6094	0.6371	-0.8364		H5	1.069	0.2903	0.3269	-2.1785		H5	1.1773	0.477	1.2206	0.6326		H5	1.0026	0.3416	1.1813	1.1181
		H6 (Bicyclomycin)	0.8591	0.452	1.2059	-0.1148		H6	0.9538	1.0464	0.9624	0.2794		H6	0.8155	-0.1378	0.8417	0.1933		H6 (NPD10504)	1.3398	1.4472	0	-3.4116		H6	1.1688	0.457	1.0948	0.2993		H6	1.02	0.4084	1.1212	0.8856
		H7 (Siccanin)	0.5767	-0.9951	0.0606	-3.7149		H7	1.0529	1.9008	0.9598	0.2688		H7	0.8789	0.1291	0.7641	-0.1974		H7	0.9415	-0.2542	0.7479	-0.5907		H7	0.2495	-1.7229	1.0316	0.1318		H7	0.7794	-0.5142	1.0182	0.4876
		H8 (Polyoxin-D)	0.7742	0.0169	1.3304	0.2767		H8	0.8781	0.3936	1.0107	0.4806		H8	0.8471	-0.0047	0.8691	0.3315		H8	0.9886	-0.053	0.5221	-1.4422		H8	1.0215	0.1076	1.3732	1.0372		H8	0.9602	0.1793	0.4741	-1.6158
		H9 (Reveromycin A)	0.1343	-3.262	0.9614	-0.8831		H9	0.9481	0.9971	0.8054	-0.3742		H9	0.5499	-1.2562	0.7822	-0.1063		H9	1.0667	0.2804	0.9604	0.211		H9	0.6676	-0.7315	1.1796	0.5239		H9	0.8561	-0.2202	1.1467	0.9844
		H10 (Staurosporine)	0.0932	-3.4721	0.6821	-1.7612		H10	0.9753	1.2315	0.7012	-0.808		H10	0.7108	-0.5788	0.7831	-0.1017		H10	0.9712	-0.1275	0.8382	-0.25		H10	0.6832	-0.6946	1.2527	0.7178		H10	1.0337	0.4611	0.8936	0.0056
		H11 (RK-682)	0.9764	1.0528	1.3635	0.3806		H11	0.9024	0.6027	1.0836	0.7843		H11	0.6796	-0.7101	0.8137	0.0524		H11	0.8009	-0.8548	0.9424	0.1428		H11	0.7483	-0.5402	1.318	0.8908		H11	0.7047	-0.8006	1.1382	0.9512
		H12 (DMSO)	0.9046	0.6847	1.3332	0.2855		H12 (DMSO)	0.9715	1.1995	1.0827	0.7806		H12 (DMSO)	0.8639	0.0658	1.0174	1.078		H12 (DMSO)	0.6099	-1.6706	1.1014	0.7427		H12 (DMSO)	0.8227	-0.3637	0.9671	-0.039		H12 (DMSO)	0.6086	-1.1691	1.2483	1.3769

## Sheet: Fig. 3b, c & d
Figure 3
Compounds of structural group #4 inhibit C. elegans mitochondrial NADH:ubiquinone oxidoreductase (complex I) in vitro.
3b
Dose-response curves of papaverine and group #4 RIKEN compounds against the in vitro complex I activity from wild-type C. elegans mitochondria. Values correspond to percent (%) in vitro complex I activity relative to solvent control.
		0.125	0.313	0.625	1.5	3	7.5	15	37.5	75	Dose (µM)
Papaverine	Rep1	96.4396	91.2069	100	82.0386	63.72	31.8266	14.8406	5.9263	2.1694
	Rep2	94.6872	85.7031	100	81.4651	67.4769	30.1852	14.8783	1.5499	0
	Rep3	82.6053	83.609	100	86.357	61.2022	36.5527	34.7294	14.3379	16.7695
	Rep4	109.027	89.3158	100	77.2756	62.9138	36.203	23.9072	5.9345	11.0199
	Mean	95.6898	87.4587	100	81.7841	63.8282	33.6919	22.0889	6.9371	7.4897
NPD10504	Rep1	88.753	88.6322	100	76.5508	61.3832	30.6153	12.3068	3.2652	2.3705
	Rep2	100.304	102.145	100	84.112	63.0017	32.2432	13.4031	5.6425	3.9395
	Rep3	94.3598	93.0688	100	75.7545	56.8691	21.7748	18.2087	23.5939	26.6901
	Rep4	87.3631	82.2994	100	78.0952	54.489	17.6638	10.13	17.0688	16.3208
	Mean	92.6949	91.5364	100	78.6281	58.9358	25.5743	13.5122	12.3926	12.3302
NPD3577	Rep1	96.7295	92.5335	100	96.24	93.8904	77.7007	62.4925	37.8042	36.6828
	Rep2	97.708	97.1051	100	94.1113	91.6117	78.7385	63.0653	41.6933	47.3965
	Rep3	99.2905	93.9446	100	90.4237	93.6935	77.438	59.7823	41.389	37.8183
	Rep4	93.3538	86.2049	100	96.4145	91.331	83.9303	63.3486	49.6861	40.786
	Mean	96.7705	92.447	100	94.2974	92.6317	79.4519	62.1721	42.6432	40.6709
NPD6303	Rep1	102.731	83.6136	106.237	100	82.4864	52.2288	33.7705	10.6548	11.8068
	Rep2	87.9979	86.0766	108.371	100	88.9097	63.0617	49.9733	12.3392	4.3965
	Rep3	87.9979	86.0766	108.371	100	88.9097	63.0617	49.9733	12.3392	4.3965
	Rep4	93.8583	96.3291	107.823	100	97.542	70.8113	56.5583	24.5595	17.5344
	Mean	93.1463	88.024	107.701	100	89.4619	62.2909	47.5688	14.9732	9.5335
NPD8790	Rep1	95.6681	86.2981	100	85.561	63.9016	26.4289	18.9298	4.5849	5.3542
	Rep2	97.2701	78.9521	79.8594	65.0067	43.8685	11.8263	1	2.2051	12.186
	Rep3	112.251	113.711	81.1095	66.965	49.7544	16.5043	3.5605	4.8656	19.3137
	Mean	101.73	92.9871	86.9897	72.5109	52.5081	18.2532	7.8301	3.8852	12.2846
3c
Dose-response curves for papaverine against in vitro complex I activity from C. elegans, M. musculus heart, and B. taurus heart mitochondria. Values correspond to percent (%) in vitro complex I activity relative to solvent control.
		0.125	0.313	0.625	1.5	3	7.5	15	37.5	75	Dose (µM)
C. elegans	Rep1	96.4396	91.2069	100	82.0386	63.72	31.8266	14.8406	5.9263	2.1694
	Rep2	94.6872	85.7031	100	81.4651	67.4769	30.1852	14.8783	1.5499	0
	Rep3	82.6053	83.609	100	86.357	61.2022	36.5527	34.7294	14.3379	16.7695
	Rep4	109.027	89.3158	100	77.2756	62.9138	36.203	23.9072	5.9345	11.0199
	Mean	95.6898	87.4587	100	81.7841	63.8282	33.6919	22.0889	6.9371	7.4897
B. taurus (heart)	Rep1	87.593	92.3364	89.202	88.3977	79.2682	60.5931	31.7631	13.8847	9.1526
	Rep2	95.7068	93.4114	85.6489	81.7587	83.9926	61.9888	38.6144	17.4674	9.8514
	Rep3	96.4396	91.2069	100	82.0386	63.72	31.8266	14.8406	5.9263	2.1694
	Rep4	93.8186	96.3177	91.3711	81.0618	77.3202	57.0301	35.2323	14.3722	5.1268
	Mean	93.3895	93.3181	91.5555	83.3142	76.0753	52.8596	30.1126	12.9126	6.5751
M. musculus (heart)	Rep1	91.5287	89.5114	91.6039	77.8892	62.6212	32.0996	15.3213	4.7212	2.0643
	Rep2	94.9066	90.1409	89.8924	79.6235	64.0598	37.1237	19.4952	7.5479	3.0041
	Rep3	90.7106	92.7704	88.8462	76.357	60.5913	26.838	10.432	0.3804	0
	Rep4	93.003	87.2882	87.3386	79.5552	64.9347	34.5734	12.4868	4.5195	0.4158
	Mean	92.5372	89.9277	89.4203	78.3562	63.0518	32.6587	14.4338	4.2923	1.371
3d
Dose-response curves for NPD8790 against in vitro complex I activity from C. elegans, M. musculus heart, and B. taurus heart mitochondria. Values correspond to percent (%) in vitro complex I activity relative to solvent control.
		0.125	0.313	0.625	1.5	3	7.5	15	37.5	75	Dose (µM)
C. elegans	Rep1	95.6681	86.2981	100	85.561	63.9016	26.4289	18.9298	4.5849	5.3542
	Rep2	97.2701	78.9521	79.8594	65.0067	43.8685	11.8263	1	2.2051	12.186
	Rep3	112.251	113.711	81.1095	66.965	49.7544	16.5043	3.5605	4.8656	19.3137
	Mean	101.73	92.9871	86.9897	72.5109	52.5081	18.2532	7.8301	3.8852	12.2846
B. taurus (heart)	Rep1	111.398	118	96.1439	108.615	105.743	102.567	82.8762	38.7951	6.165
	Rep2	110.709	118.464	106.273	114.555	114.475	109.904	90.6069	49.7561	16.7895
	Rep3	87.4882	105.228	97.5676	94.027	92.9459	86.0676	69.6757	32.7162	16.8648
	Rep4	92.4204	106.985	112.424	109.488	103.733	95.1453	74.3839	30.6625	14.4754
	Mean	100.504	112.169	103.102	106.671	104.224	98.4208	79.3857	37.9825	13.5737
M. musculus (heart)	Rep1	99.7135	97.6863	100	100.12	100.332	91.0521	77.461	40.3782	17.989
	Rep2	109.547	105.665	100	105.188	102.668	102.572	87.1	50.3372	29.4168
	Rep3	101.293	95.1232	100	97.1636	98.0804	88.5682	75.2826	43.4213	25.967
	Rep4	94.3895	91.3978	100	97.7648	95.2484	86.0113	75.658	43.0418	25.6177
	Mean	101.236	97.4681	100	100.059	99.0823	92.0508	78.8754	44.2946	24.7476
All values are relative to the corresponding DMSO controls, and are averages of at least three biological replicates. Dose response curves and inhibitory concentration 50% (IC50) values were determined in R using the DRC package.

## Sheet: Fig. 4b, c & d
Figure 4b, c & d
NPD8790 shows distinct bioactivity from that of existing benzimidazole anthelmintics.
4b
Dose response of fenbendazole and NPD8790 in two assays of C. elegans viability for six different C. elegans strains: N2, wild type; ECA882, deletion (ben-1); ECA917, F200Y (ben-1); ECA1075, F167Y (ben-1); ECA1080, E198A (ben-1); CB3474, G104D (ben-1).
Scores of 0-1 are relative to DMSO controls and denote the phenotypic outcome of drug treatment (e.g., motility or viability); where 1 indicates wild type C. elegans viability/motility similar to DMSO controls and 0 indicates C. elegans death and paralysis.
C. elegans L1 relative development & viability data
		0	1	2	3.9	7.8	15.6	31.3	62.5	125	250	500	Dose (µM)
Fenbendazole
	N2	1	1	1	1	0.9522	0.8782	0.6064	0.2179	0.0954	0.0724	0.021
	ECA882	1	1	1	1	0.9835	0.8606	0.9615	0.9362	0.7847	0.8766	0.6672
	ECA917	1	1	1	1	1	1	1	1	0.7835	0.8349	0.7157
	ECA1075	1	1	1	1	1	1	1	0.9343	0.6648	0.7964	0.5989
	ECA1080	1	1	1	1	1	0.9565	1	1	0.7594	0.6862	0.5971
	CB3474	1	1	1	1	1	1	1	0.8453	0.7895	0.7202	0.538
NPD8790
	N2	1	1	1	1	1	1	1	1	1	1	0.5959
	ECA882	1	1	1	1	1	0.8454	1	1	1	1	0.4583
	ECA917	1	1	1	1	1	1	1	1	1	1	0.6161
	ECA1075	1	0.9885	1	0.9691	1	0.9147	0.9592	1	1	0.9681	0.4024
	ECA1080	0.9929	1	1	1	1	1	1	1	1	1	0.5215
	CB3474	1	1	1	1	1	1	1	1	1	1	0.6164
C. elegans L1 relative motility, 3-hour post 200 µM KCN dilution
		0	0.2	0.4	0.8	1.6	3.1	6.3	12.5	25	50	100	Dose (µM)
Fenbendazole
	N2	0.9399	0.9756	0.8179	0.8764	0.8488	0.8475	0.8003	0.9085	0.9568	0.9242	0.9782
	ECA882	1	0.986	0.9545	1	0.9935	0.9958	0.9543	1	0.9914	0.8852	0.6642
	ECA917	0.9333	0.8836	1	0.8158	1	1	0.9066	1	1	0.9729	0.9622
	ECA1075	0.9687	0.9435	0.9866	0.9644	0.9676	1	0.9962	0.8328	1	0.9632	0.8213
	ECA1080	1	1	0.9796	0.971	1	1	1	0.9786	1	0.9167	1
	CB3474	1	1	1	0.7905	0.9846	0.9316	0.9308	1	0.9521	0.8048	0.7832
NPD8790
	N2	0.9593	0.9944	0.8823	0.8955	0.9053	0.9347	0.8722	0.8906	0.069	0.0004	0.0007
	ECA882	0.9513	1	1	0.8892	1	1	1	0.7832	0.0221	0.0015	0.0057
	ECA917	1	1	0.9911	1	0.9236	0.9349	0.9181	0.6862	0.0353	0.0113	0.0267
	ECA1075	0.9341	1	1	1	1	0.9579	0.995	0.8077	0.2111	0.004	0.017
	ECA1080	0.9581	1	1	1	1	0.779	0.845	0.7353	0.0939	0.0087	0.0179
	CB3474	0.996	1	1	1	0.8117	0.8951	0.8008	0.7662	0.2629	0.0069	0.0047
4c
Dose response for four commercial benzimidazole anthelmintics (e.g., albendazole, fenbendazole, mebendazole, and thiabendazole) and NPD8790 against the in vitro complex I activity of wild-type C. elegans (N2) mitochondria. Values correspond to percent (%) in vitro complex I activity relative to solvent control.
		0.125	0.313	0.625	1.5	3	7.5	15	37.5	75	Dose (µM)
Albendazole	Rep1	103.15	104.156	102.035	109.416	106.259	108.168	106.431	105.092	100.906
	Rep2	118.853	114.037	95.1841	96.2409	99.5346	96.578	97.9095	89.2368	79.4624
	Rep3	109.085	108.086	91.3877	104.509	109.848	112.833	114.555	107.533	105.93
	Rep4	106.962	98.9216	110.521	111.883	112.347	109.771	112.953	106.445	106.268
	Mean	109.513	106.3	99.7821	105.512	106.997	106.838	107.962	102.076	98.1415
Fenbendazole	Rep1	101.53	101.015	108.826	107.818	111.057	103.839	103.515	112.026	98.1187
	Rep2	103.586	96.6027	84.0367	102.911	107.403	102.795	101.362	103.215	96.8338
	Rep3	106.082	105.067	107.828	106.921	108.394	106.544	105.414	108.185	105.576
	Rep4	99.3971	102.772	101.922	84.834	103.45	101.56	100.145	102.298	98.3086
	Mean	102.649	101.364	100.653	100.621	107.576	103.684	102.609	106.431	99.7092
Mebendazole	Rep1	95.5138	92.7051	100	101.406	103.945	103.56	102.35	95.9217	88.809
	Rep2	94.1868	96.3144	100	91.7492	97.5133	96.8744	94.9443	90.7321	90.8016
	Rep3	106.525	108.975	110.023	101.813	112.361	110.499	106.604	104.066	93.8672
	Rep4	121.019	110.715	108.944	107.753	102.837	107.879	105.394	100.084	91.6306
	Mean	104.311	102.177	104.742	100.68	104.164	104.703	102.323	97.7008	91.2771
Thiabendazole	Rep1	99.9764	96.4363	100	99.0252	101.704	99.6804	100.357	99.5332	97.2475
	Rep2	103.068	97.421	100	95.7972	108.843	108.119	106.821	98.195	98.6197
	Rep3	101.883	98.6367	100	89.0752	104.258	105.045	103.64	100.518	98.4988
	Rep4	103.51	99.6215	100	95.3279	98.7425	99.1429	97.2906	94.5556	96.702
	Mean	102.109	98.0288	100	94.8064	103.387	102.997	102.027	98.2005	97.767
NPD8790	Rep1	95.6681	86.2981	100	85.561	63.9016	26.4289	18.9298	4.5849	5.3542
	Rep2	97.2701	78.9521	79.8594	65.0067	43.8685	11.8263	1	2.2051	12.186
	Rep3	112.251	113.711	81.1095	66.965	49.7544	16.5043	3.5605	4.8656	19.3137
	Mean	101.73	92.9871	86.9897	72.5109	52.5081	18.2532	7.8301	3.8852	12.2846
4d
Dose response of NPD8790 against the in vitro activity of complex I from wild-type C. elegans (N2) and benzimidazole resistant mutant (e.g., ECA882, ECA917, ECA1075, ECA1080 and CB3474) mitochondria. Values correspond to percent (%) in vitro complex I activity relative to solvent control.
		0.125	0.313	0.625	1.5	3	7.5	15	37.5	Dose (µM)
N2	Rep1	94.3407	85.1725	92.6995	90.0962	67.8552	29.8248	8.8287	6.6213
	Rep2	95.7169	99.6276	94.7858	79.7021	64.3389	31.4711	13.8734	10.3352
	Rep3	104.22	103.925	94.946	84.4455	74.7302	31.9921	13.052	5.2501
	Rep4	103.057	106.363	107.174	77.043	68.247	31.5658	7.4236	2.3082
	Rep5	85.253	71.2868	89.9297	77.0787	50.5929	29.1794	9.2501	3.3226
	Rep6	97.2701	78.9521	79.8594	65.0067	43.8685	11.8263	1	2.2051
	Mean	96.6429	90.8879	93.2324	78.8954	61.6055	27.6433	8.9046	5.0071
ECA882	Rep1	94.6256	99.4881	84.0051	77.9271	65.3871	23.1605	9.7248	10.2364
	Rep2	104.562	110.406	82.6088	90.8767	70.5631	29.8646	8.268	1.6392
	Rep3	103.356	99.5424	99.5424	90.1602	43.6308	27.9175	6.6361	0
	Rep4	93.2452	102.203	101.689	80.6902	57.7092	36.1968	14.0969	15.9325
	Rep5	105.34	102.853	97.147	77.3226	52.8164	19.7513	0	3.804
	Mean	100.226	102.898	92.9984	83.3954	58.0213	27.3781	7.7452	6.3224
ECA917	Rep1	107.666	123.514	104.909	84.0655	79.1558	31.2661	8.2688	17.4848
	Rep2	87.0511	92.4386	87.3346	81.947	53.8751	27.5992	3.308	5.1985
	Rep3	93.5646	80.7394	89.9589	73.8932	57.645	31.9945	8.1242	0
	Rep4	112.811	104.869	101.971	81.1014	67.9419	41.4492	18.3188	13.5653
	Rep5	120.297	120.472	95.1005	62.3796	66.3167	33.5083	23.272	5.1619
	Mean	104.278	104.407	95.8549	76.6774	64.9869	33.1635	12.2584	8.2821
ECA1075	Rep1	82.2437	85.8757	117.998	87.8128	71.5093	44.7942	40.5973	25.7466
	Rep2	77.0998	76.4659	85.42	72.9002	50.1585	22.0285	7.3693	1.981
	Rep3	98.2507	82.4101	88.8241	85.8115	52.8669	34.208	10.1069	12.7308
	Rep4	126.022	112.338	111.081	106.04	78.2854	27.69	3.8296	11.5084
	Rep5	108.788	100.167	106.32	76.8535	61.3091	21.3908	5.7758	3.3504
	Mean	98.4809	91.4514	101.929	85.8836	62.8258	30.0223	13.5357	11.0634
ECA1080	Rep1	71.2339	71.461	72.7479	65.405	44.0575	16.4269	0	0
	Rep2	91.1087	104.061	81.1196	65.5324	40.944	18.7706	18.2217	1.8661
	Rep3	91.8304	88.4178	90.1758	85.3154	64.4261	33.9193	17.5801	10.5481
	Rep4	138.767	123.857	112.425	97.6143	68.0915	19.7813	1.7893	1.1928
	Rep5	131.042	119.211	119.919	102.225	71.4863	47.8261	15.8746	9.8079
	Mean	104.796	101.402	95.2776	83.2183	57.8011	27.3449	10.6932	4.683
CB3474	Rep1	98.7057	108.622	104.388	92.8226	64.7745	29.8444	7.2991	0.1801
	Rep2	95.4145	105.887	89.035	84.6097	70.5759	23.7679	4.726	5.6735
	Rep3	109.202	106.215	100.91	84.4923	67.6635	25.2716	6.7116	0.8684
	Rep4	115.832	117.168	101.87	87.1743	60.6546	21.7769	0	0
	Rep5	101.51	101.812	94.0217	76.087	65.0362	11.5942	8.8164	0
	Mean	104.133	107.941	98.0451	85.0372	65.7409	22.451	5.5106	1.3444
All values are relative to the corresponding DMSO controls, and are averages of at least three biological replicates. Dose response curves and inhibitory concentration 50% (IC50) values were determined in R using the DRC package. Values greater than 1 are set to 1 for the purposes of the heatmap figures (e.g., 4b).

## Sheet: Fig. 5a
Figure 5a
A SAR analysis reveals potent NPD8790 analogs with similar bioactivity.
Screening results of 1,280 benzimidazole-containing compounds (50 μM) against L1 wild-type C. elegans in the KCN survival assay (see methods).
Survival and overall health of worms was assessed relative to DMSO controls (16 per plate) by monitoring worm motility 3 hours after the removal of KCN (endpoint).
Data was sorted by relative motility score and hits were identified as compounds that reduced relative motility below 0.25 (75% reduction); 84 molecules were identified as hits.
	Chemical ID	Relative Motility	Screen "Hit"
	7512908	0.8815	N
	6998544	0.9807	N
	5568705	0.1	Y
	5616951	0.13	Y
	5649512	0.19	Y
	5571619	0.18	Y
	5571619	0.4372	N
	6726033	0.14	Y
	7915327	0.19	Y
	7915327	0.7361	N
	7758171	0.18	Y
	7419109	0.078	Y
	7746308	0.2	Y
	7768813	0.21	Y
	7207081	0.3	N
	6729699	0.27	N
	6054873	0.4288	N
	6839740	0.8181	N
	5374114	0.5016	N
	6270504	0.8311	N
	7178025	0.3909	N
	7361285	0.5937	N
	7761744	0.8487	N
	7747725	0.4867	N
	7748561	0.72	N
	7748777	0.6719	N
	7765796	0.7992	N
	7775260	0.6383	N
	6640825	0.8	N
	7754514	0.3078	N
	7777572	0.8815	N
	5185905	0.6795	N
	7357465	0.7536	N
	7357590	0.36	N
	7757488	0.31	N
	7877143	0.32	N
	5481905	0.6446	N
	5131442	0.6841	N
	5666884	0.5276	N
	6618579	0.3964	N
	7362403	0.7396	N
	6944471	0.17	Y
	5144037	0.8466	N
	5144042	0.3644	N
	7915321	0.17	Y
	7915321	0.7464	N
	5144036	1.0865	N
	7915340	0.9348	N
	7504546	1.0199	N
	7361573	0.9644	N
	7506189	0.8804	N
	6944510	0.9025	N
	6619084	0.9396	N
	6601421	0.9235	N
	6943084	0.7488	N
	6944917	0.078	Y
	6944917	0.49	N
	7354662	0.7923	N
	7915343	0.9636	N
	7956083	0.9766	N
	7766492	0.13	Y
	7121781	0.077	Y
	5485471	1.0907	N
	5484664	1.0496	N
	5492351	1.0676	N
	5630844	0.9711	N
	5487039	1.1949	N
	5668018	1.0354	N
	5671474	0.9985	N
	6728255	0.9556	N
	5491618	1.0804	N
	5638025	1.0502	N
	5491745	1.0458	N
	5670171	0.5882	N
	5131446	0.9725	N
	5628921	1.0591	N
	5633640	1.1504	N
	5633839	0.8998	N
	5678139	0.94	N
	5682103	0.98	N
	5842997	0.9996	N
	6696169	1.1169	N
	5661480	0.3251	N
	6037705	1.0507	N
	6035451	0.9793	N
	5658296	1.0645	N
	5552408	0.9897	N
	6707616	0.9395	N
	5805726	0.9761	N
	5657461	1.0267	N
	5656963	0.91	N
	5661161	1.0937	N
	7915324	1.0422	N
	5493358	0.3806	N
	5529335	1.054	N
	5628167	1.0476	N
	7953642	1.1024	N
	7515873	0.9509	N
	5560548	0.9119	N
	5792170	1.0096	N
	7019154	0.8745	N
	7666331	1.0177	N
	5686678	1.0198	N
	5628470	1.1499	N
	5923430	0.9845	N
	5354838	1.2719	N
	5538385	0.8952	N
	5917622	1.1118	N
	5925684	1.0077	N
	5929550	0.9573	N
	6054664	1.135	N
	6100684	0.9595	N
	6572698	0.8224	N
	6678165	0.9529	N
	7078661	0.9649	N
	7368736	1.1799	N
	7375687	1.0115	N
	7504625	1.0377	N
	7567371	0.97	N
	7625332	0.9487	N
	7647660	1.0047	N
	7736125	0.7401	N
	7858991	0.9712	N
	7864067	1.1024	N
	7873966	0.7344	N
	7912128	1.0657	N
	7931789	0.9822	N
	7939874	1.1107	N
	7962974	1.1136	N
	5487092	1.1506	N
	6277695	1.1429	N
	5346171	1.07	N
	5343418	1.1044	N
	7860357	0.9262	N
	7118305	0.8552	N
	6038099	1.0453	N
	6039979	1.1313	N
	7019419	0.7835	N
	5210341	1.0871	N
	5350593	1.1261	N
	5351638	1.1574	N
	5352419	0.9659	N
	5352858	0.8455	N
	5535792	0.9267	N
	6036094	0.8457	N
	6041381	1.1015	N
	6988572	0.9624	N
	7032346	1.2259	N
	7149104	1.0571	N
	7189780	0.7442	N
	7195703	0.8067	N
	7211850	0.9516	N
	7387214	1.0704	N
	7405460	1.2562	N
	7502145	1.0185	N
	7661135	1.0706	N
	7663416	1.0852	N
	7873302	0.9185	N
	5489028	0.9756	N
	7270253	0.6677	N
	6671251	1.2112	N
	6526944	1.1156	N
	7395742	1.0039	N
	7911174	1.009	N
	5128798	0.864	N
	7353598	1.1126	N
	7909043	0.9193	N
	7909214	1.108	N
	7909274	1.234	N
	7911142	1.003	N
	5651319	1.0399	N
	7006593	1.1173	N
	6047567	1.2703	N
	6045623	1.0531	N
	7959683	1.0993	N
	5237214	1.1787	N
	5692926	0.9561	N
	6108172	1.1151	N
	6119279	0.8613	N
	7162524	0.9283	N
	7271491	0.9758	N
	6040642	1.062	N
	6047638	1.0961	N
	6044632	1.038	N
	5659765	1.0184	N
	5190503	1.1053	N
	5575525	1.0772	N
	5563245	0.5621	N
	7222967	1.0233	N
	6046478	1.0841	N
	5147369	0.9913	N
	5619522	1.0247	N
	6039240	0.9591	N
	5147776	1.0159	N
	5156194	1.0541	N
	5205256	0.9689	N
	5658416	1.0221	N
	6034692	1.0301	N
	7928029	1.0254	N
	7661390	1.0441	N
	7764955	1.2121	N
	7909130	1.0392	N
	6054683	1.0989	N
	6040984	1.065	N
	6040439	1.0842	N
	5809063	1.1183	N
	5657842	0.9233	N
	5807802	1.2642	N
	5738839	1.0872	N
	5646958	1.0245	N
	5711169	1.0082	N
	7772044	0.367	N
	5923708	0.8545	N
	6035957	1.0751	N
	6040506	1.1228	N
	6041377	1.0129	N
	5231377	1.1941	N
	5231379	0.9446	N
	5527885	0.9363	N
	5738120	0.721	N
	5807871	1.0233	N
	6037512	1.0573	N
	6042150	0.9993	N
	6043365	1.081	N
	6038317	1.0813	N
	6040202	1.1682	N
	5716432	0.7033	N
	7850995	0.9196	N
	5549944	0.9372	N
	5902776	1.1219	N
	5660435	1.0404	N
	6042248	1.1629	N
	7870980	0.9741	N
	5660110	0.8107	N
	6039049	0.9706	N
	5493861	0.4597	N
	5485496	1.0246	N
	5535582	0.9877	N
	7849067	0.538	N
	7701802	0.9928	N
	6038976	1.0032	N
	7115141	0.8306	N
	5573171	1.0354	N
	5659402	1.0047	N
	5523573	1.1453	N
	5566442	0.8735	N
	5784756	1.1812	N
	5746106	1.1307	N
	5763458	0.9169	N
	5577834	1.1296	N
	7925235	0.8584	N
	5770906	1.013	N
	6027030	0.9422	N
	6009517	0.9667	N
	5745225	0.8907	N
	6502454	0.972	N
	6590635	0.9435	N
	6946424	0.935	N
	7033270	0.7527	N
	7473670	0.9141	N
	7592902	0.8712	N
	7192352	1.0574	N
	5759887	0.9868	N
	5747820	0.9097	N
	5762498	1.0978	N
	5766061	1.0991	N
	6026497	1.0369	N
	6088478	1.0216	N
	6138105	1.0486	N
	6528382	0.6005	N
	6541672	0.9567	N
	7074098	0.8911	N
	7494595	1.0489	N
	7620237	0.9583	N
	7951381	1.07	N
	7965428	0.9569	N
	5747231	0.13	Y
	6034042	1.0938	N
	6034983	1.0654	N
	6035881	1.1004	N
	6042762	0.9486	N
	5549812	0.895	N
	6046679	0.7521	N
	5545808	0.8322	N
	5928629	1.0351	N
	5665768	0.8671	N
	5808378	1.075	N
	5928302	0.971	N
	5528863	0.9381	N
	5530747	0.9661	N
	5535764	1.019	N
	5964736	1.1641	N
	6278820	1.1766	N
	6679094	0.9364	N
	7678888	1.0764	N
	7693015	1.0534	N
	7850282	1.0199	N
	7852536	1.0172	N
	7854288	0.9722	N
	7859704	0.9826	N
	7870058	0.9515	N
	7870419	0.9494	N
	7871947	0.9466	N
	7875090	1.0659	N
	7927883	1.1435	N
	7928548	1.05	N
	5657764	1.3658	N
	7231096	1.1423	N
	7261115	1.0751	N
	7915311	1.1998	N
	6704304	1.0847	N
	6723214	0.9981	N
	5181357	1.1	N
	5322276	1.0233	N
	5545722	1.2291	N
	7773511	0.5564	N
	7925137	0.22	Y
	7971052	0.6106	N
	7773875	0.29	N
	7915315	0.9091	N
	7926536	0.74	N
	5838126	0.75	N
	6745428	0.75	N
	7925850	1	N
	7916922	0.69	N
	7245708	0.75	N
	5523828	0.4594	N
	6242799	1	N
	6275958	0.78	N
	7232130	0.87	N
	7915328	0.7933	N
	7925441	0.7	N
	7924621	0.5122	N
	7284666	0.47	N
	5523611	0.564	N
	7926003	0.34	N
	5671129	0.42	N
	5550112	0.2	Y
	5671538	0.092	Y
	5561642	0.22	Y
	7926496	0.17	Y
	7221649	0.1	Y
	7706808	0.16	Y
	7925288	0.1	Y
	5842535	0.13	Y
	6285199	0.14	Y
	7250061	0.3453	N
	7244304	0.8969	N
	5671163	1.0389	N
	7734238	1.0991	N
	7657080	0.9084	N
	7253337	1.0884	N
	5673999	1.0577	N
	5678778	1.12	N
	5682720	1.03	N
	6722671	0.9301	N
	7222330	0.6658	N
	7225725	1.0579	N
	7252228	0.7239	N
	7255256	0.8411	N
	7295376	0.8659	N
	7800159	1.0988	N
	7835132	0.8808	N
	7915316	1.0873	N
	7915317	0.9501	N
	7926035	0.067	Y
	6093301	0.25	Y
	7915320	0.14	Y
	7915320	0.3035	N
	7916923	0.051	Y
	7748492	0.22	Y
	5927901	1.0724	N
	5923413	0.8015	N
	5925305	1.0907	N
	5924252	1.0676	N
	5925095	1.1617	N
	5924085	1.2513	N
	7843309	0.9716	N
	5929389	0.15	Y
	5929389	1.0037	N
	6807379	0.909	N
	6853339	1.2062	N
	7909382	1.1208	N
	7909383	0.9877	N
	7917899	1.1183	N
	5928122	1.0372	N
	7648299	0.6338	N
	5924488	1.0994	N
	7665087	0.9307	N
	7924952	0.9824	N
	7652975	1.1252	N
	6088669	1.0874	N
	5925543	0.8468	N
	7924666	0.9031	N
	7648132	0.782	N
	6775882	0.5236	N
	6702877	0.5506	N
	7664223	1.0827	N
	7785448	0.881	N
	7734995	1.0806	N
	7648215	0.8023	N
	5925222	0.9482	N
	5925235	1.0888	N
	5927657	1.0034	N
	5929692	1.0703	N
	6705525	1.1075	N
	6761618	1.1036	N
	6823117	0.785	N
	6902161	0.5926	N
	7644463	1.0174	N
	7656825	1.0556	N
	7915337	0.7731	N
	7917902	0.9087	N
	7925333	0.13	Y
	7925515	0.082	Y
	7925004	0.18	Y
	7732524	0.052	Y
	7924576	0.075	Y
	7925804	0.18	Y
	7280185	1.1229	N
	7734163	1.1635	N
	5974680	1.0482	N
	7956580	1.4068	N
	7355467	0.8867	N
	5132674	1.1478	N
	6667566	1.112	N
	7112672	0.7233	N
	7851243	0.9528	N
	6488168	0.9956	N
	5942647	0.8713	N
	5946274	1.1116	N
	6847012	1.1072	N
	6866256	0.9944	N
	6872028	0.8694	N
	6875553	1.0102	N
	6919523	0.9242	N
	7070049	0.6943	N
	7622620	1.151	N
	7684239	1.0702	N
	7759343	1.3245	N
	7885483	1.0421	N
	7929938	1.0231	N
	7969914	1.1404	N
	7970811	1.1886	N
	7356999	0.24	Y
	7356999	1.0136	N
	5119820	0.4	N
	5685018	0.22	Y
	7355643	0.7142	N
	5656062	0.75	N
	7178449	0.64	N
	5568962	0.95	N
	7145160	0.76	N
	7916920	0.44	N
	5658670	0.33	N
	5655567	0.1	Y
	6750659	0.093	Y
	7355741	0.13	Y
	5571325	0.15	Y
	5652765	0.16	Y
	6586153	0.068	Y
	6707368	0.07	Y
	6607958	0.12	Y
	5651984	0.17	Y
	5542661	0.15	Y
	5567167	0.1	Y
	7313068	0.18	Y
	5564334	0.13	Y
	7293791	0.27	N
	7745705	0.8973	N
	7353511	1.2967	N
	7696968	0.8392	N
	6045330	0.9962	N
	5648613	1.0634	N
	5666015	0.8921	N
	6709458	0.9502	N
	5634625	0.9498	N
	7355215	1.0291	N
	7679342	0.9143	N
	7700210	0.9659	N
	7683033	0.9981	N
	7353814	0.9854	N
	5634104	1.0316	N
	7200214	1.053	N
	6613855	0.7816	N
	6614255	0.8173	N
	5654989	1.055	N
	7733743	1.1492	N
	7357430	1.2113	N
	5652763	0.9206	N
	7657581	1.0373	N
	5652608	0.8403	N
	5525731	0.9654	N
	7179412	0.9577	N
	7701685	1.0574	N
	5567972	0.9952	N
	7766330	0.8916	N
	7133740	1.0471	N
	7915322	0.7079	N
	7701178	0.9597	N
	7725717	1.0794	N
	5325330	0.8198	N
	5656207	0.15	Y
	5656207	0.3167	N
	5849395	1.1284	N
	6049465	1.0593	N
	6724680	1.0058	N
	6764890	1.0757	N
	6951984	1.0308	N
	7356031	0.9423	N
	7357313	0.8494	N
	7358281	0.9541	N
	7683137	0.7494	N
	7690189	1.2469	N
	7693441	1.1323	N
	7695060	1.1237	N
	7695507	1.1542	N
	7698720	0.9363	N
	7722017	0.8491	N
	7736446	0.9492	N
	7915323	0.9721	N
	7916917	1.1801	N
	7935139	1.1055	N
	7958645	1.0242	N
	7729662	1.0866	N
	6053635	1.04	N
	7951605	0.9331	N
	7916933	0.37	N
	6873298	0.14	Y
	5757881	1.1287	N
	5224148	1.001	N
	5628722	0.9537	N
	5752929	0.94	N
	7358169	1.2356	N
	7926602	0.9575	N
	6945001	1.0256	N
	5476334	0.7208	N
	5607298	1.0713	N
	6391746	0.3956	N
	7128961	0.9706	N
	5571246	0.9546	N
	5181201	0.8038	N
	5654791	0.8345	N
	7354396	0.9022	N
	5315175	0.9367	N
	5137121	1.0326	N
	5152661	0.6755	N
	5248911	1.0496	N
	5282926	0.9831	N
	5321980	0.6019	N
	5534607	0.23	Y
	5534607	0.6867	N
	5631725	1.0233	N
	5768485	1.1097	N
	5668941	0.13	Y
	5202102	0.9101	N
	5144166	1.0777	N
	5368068	0.9424	N
	5487197	0.9535	N
	5140936	1.0324	N
	5231381	1.0483	N
	5847035	0.8094	N
	6561809	1.0032	N
	5487052	1.0109	N
	7123461	1.1783	N
	7883333	1.1066	N
	5741782	1.0596	N
	7228672	1.0765	N
	7256936	0.8199	N
	6494174	1.1995	N
	5654832	0.9016	N
	5785603	0.9963	N
	5547618	0.8298	N
	6670624	1.0646	N
	7934605	0.407	N
	7934881	1.0141	N
	5538938	0.9164	N
	6446431	1.0994	N
	6688039	0.922	N
	7001329	0.946	N
	7935121	0.9805	N
	6459933	1.1629	N
	7907771	1.0767	N
	5564169	0.7186	N
	7798146	1.0389	N
	7822914	0.9401	N
	6293177	1.1259	N
	5564818	0.9233	N
	6360043	0.9725	N
	6286775	0.9263	N
	6296779	0.9497	N
	6331601	1.0891	N
	6355532	1.1497	N
	6430672	0.9573	N
	6589993	0.9991	N
	6766879	1.1504	N
	7574737	0.8567	N
	7588071	0.9193	N
	7616734	1.1998	N
	7787748	0.91	N
	7799220	1.0253	N
	7802007	1.0253	N
	7804680	0.9266	N
	7806092	1.0212	N
	7819892	1.0473	N
	7822012	0.9701	N
	7868943	1.1028	N
	7926975	0.9767	N
	7937645	0.7908	N
	7815425	0.22	Y
	7815425	0.3751	N
	7914423	0.7218	N
	6599857	0.5642	N
	7802701	0.4944	N
	6589382	0.9949	N
	6753406	1.0967	N
	6760912	1.061	N
	7934711	0.9958	N
	7799924	1.0235	N
	7807233	1.0238	N
	6750607	0.9554	N
	6057502	1.0455	N
	5958035	0.16	Y
	7121977	0.14	Y
	5663561	0.22	Y
	7148894	0.17	Y
	7147614	0.13	Y
	6034172	1.0581	N
	6039272	0.9981	N
	6219232	1.1068	N
	6223425	1.0485	N
	6040342	1.0584	N
	6042107	1.1718	N
	6039343	1.1943	N
	5809737	0.5161	N
	7951049	1.145	N
	5119845	1.0286	N
	5119844	0.91	N
	7703176	1.1422	N
	7951518	0.8951	N
	6043175	1.032	N
	7700955	0.8834	N
	6032931	1.1805	N
	7961930	1.0506	N
	5119819	0.23	Y
	5652557	0.9343	N
	5662324	0.995	N
	5809296	1.0717	N
	5651905	1.2036	N
	5119840	0.5164	N
	5119833	1.095	N
	5119852	1.085	N
	5119855	1.0982	N
	7869065	0.9894	N
	5529298	1.0772	N
	5573705	1.015	N
	7883480	1.0818	N
	7934968	1.0515	N
	5833365	0.62	N
	7828272	0.9584	N
	7783890	0.9806	N
	7806341	0.9785	N
	7942475	1.1367	N
	6966338	1.0686	N
	7784370	1.0197	N
	7813710	1.1042	N
	7834052	1.0615	N
	7842140	0.9155	N
	7960607	1.165	N
	5319981	0.7066	N
	5656637	0.696	N
	5658850	1.0924	N
	5660084	1.0483	N
	5661479	1.1333	N
	5653386	0.6672	N
	7921229	0.8902	N
	5570161	0.9615	N
	5524595	0.5674	N
	5538963	1.1397	N
	5788642	0.9413	N
	6433995	1.0848	N
	6628860	1.1004	N
	7152799	0.9097	N
	7912077	1.154	N
	7912085	1.011	N
	7907780	0.9572	N
	7907777	0.936	N
	7907779	1.1542	N
	5651043	0.9997	N
	7958127	1.0165	N
	7960842	0.9555	N
	7987889	0.7532	N
	7904581	1.0675	N
	7904582	0.9403	N
	7133305	1.0918	N
	7790343	1.04	N
	5225128	0.864	N
	5180073	0.8695	N
	7871678	1.0294	N
	7702453	0.9031	N
	6040755	1.1173	N
	6036975	1.0925	N
	5236882	1.0013	N
	6687130	1.1682	N
	7934502	0.8813	N
	7770570	1.0358	N
	7291532	1.0136	N
	5360329	0.9608	N
	5805931	0.6161	N
	7965801	0.7953	N
	6735395	1.111	N
	5656710	0.9675	N
	5488351	1.11	N
	6729945	1.106	N
	7962603	1.036	N
	5914283	0.746	N
	5925757	0.9212	N
	7927570	0.7507	N
	5358805	0.8854	N
	6043892	0.4266	N
	6416545	1.0407	N
	5958933	0.9599	N
	5966508	0.9633	N
	6382757	1.2207	N
	6421851	1.0526	N
	6671255	1.1174	N
	5233510	0.34	N
	5756663	0.3037	N
	5753689	1.068	N
	5768410	0.9934	N
	7362056	0.8906	N
	7962222	0.9839	N
	5908548	1.0928	N
	7913809	1.0897	N
	6086837	1.1344	N
	7919458	1.0522	N
	5576543	1.0718	N
	5575015	1.0486	N
	6363045	1.1093	N
	6074500	1.0995	N
	5231213	1.0532	N
	7793889	0.798	N
	7740888	0.9582	N
	5728323	0.9202	N
	7934657	0.9491	N
	7665576	1.0605	N
	7787583	1.0579	N
	6826815	1.0699	N
	7949839	1.1091	N
	7930276	0.7743	N
	5651872	1.2045	N
	7939042	1.0043	N
	5607256	0.9191	N
	5622293	1.086	N
	7729985	1.0599	N
	5510089	1.0637	N
	5612615	1.2072	N
	7928260	0.9294	N
	5614167	1.0772	N
	5243439	1.0824	N
	5325036	0.9407	N
	5510052	0.8672	N
	5510053	1.1091	N
	6109382	1.0873	N
	6390566	1.0645	N
	6420256	0.9824	N
	7224032	0.9904	N
	7268313	0.9723	N
	7280447	0.7427	N
	7289639	0.7685	N
	7651718	1.1661	N
	7739699	1.7112	N
	7931894	1.0833	N
	7942637	1.1048	N
	7943148	1.1751	N
	5615076	0.8636	N
	5510049	1.1908	N
	5613645	1.0487	N
	5260321	1.0122	N
	5264371	1.0065	N
	5271735	0.9618	N
	6112322	1.1064	N
	6984356	1.0836	N
	7737907	0.9697	N
	7704195	1.0101	N
	5175576	1.047	N
	7388960	1.0585	N
	7682426	1.079	N
	5922944	0.9551	N
	6569718	1.1024	N
	7392494	1.2154	N
	7951624	1.1743	N
	7912324	1.0438	N
	7950159	0.8614	N
	5175489	1.1516	N
	5989795	1.127	N
	6625524	0.816	N
	7928893	0.4908	N
	6601144	1.2206	N
	6604061	1.0566	N
	6612884	0.9254	N
	7065037	0.9425	N
	7926648	1.1333	N
	7933316	1.0382	N
	7509193	0.7902	N
	7957383	1.1125	N
	7198066	1.0584	N
	7680373	0.9819	N
	5119861	1.03	N
	7963069	1.0598	N
	5119860	1.055	N
	7687983	1.0907	N
	7696059	1.3094	N
	7503633	0.7699	N
	7722357	1.0154	N
	5472008	0.9449	N
	5765979	1.0089	N
	6846031	1.1258	N
	7498250	0.5567	N
	5478274	0.876	N
	7398406	0.9587	N
	7511510	1.0465	N
	5630609	1.032	N
	7056160	0.9693	N
	7780693	0.7688	N
	7075958	0.4333	N
	7928055	1.1231	N
	7942468	1.0931	N
	7950181	1.0524	N
	7739209	0.8047	N
	7955661	0.9117	N
	7412350	0.9032	N
	7786242	1.1174	N
	7956116	1.1357	N
	7962752	0.9686	N
	7910146	0.9863	N
	7911277	0.9568	N
	7909166	0.6575	N
	5491484	0.9909	N
	7911340	1.078	N
	7929950	0.4871	N
	7927700	0.7929	N
	7784549	1.1354	N
	7797350	0.9135	N
	7932610	0.8383	N
	7935354	0.3331	N
	7940390	1.1401	N
	7929666	1.0612	N
	7906784	0.6875	N
	7926192	1.0719	N
	6944435	0.7958	N
	7768503	1.038	N
	7984402	0.9271	N
	7990238	0.9926	N
	7991952	1.1359	N
	5234516	1.1353	N
	7847540	0.9524	N
	7862031	1.0109	N
	7847005	1.0688	N
	7933849	1.0018	N
	7943362	0.8508	N
	6000107	0.9205	N
	5102872	1.1024	N
	5213775	1.1101	N
	5213776	1.0008	N
	5238933	1.0243	N
	5238934	1.0656	N
	5255954	1.0061	N
	6238977	0.7871	N
	7856404	1.0145	N
	7863332	0.9981	N
	7915481	1.151	N
	7885418	0.7901	N
	7952262	1.0693	N
	7468876	1.0008	N
	7911444	1.0002	N
	6017325	0.9844	N
	7695078	1.1747	N
	7696910	0.9517	N
	5674040	1.1839	N
	5510056	1.0961	N
	5548093	1.1029	N
	6102558	1.086	N
	6105023	1.1151	N
	6851333	1.043	N
	7652930	0.9458	N
	7379458	1.0564	N
	5829776	1.0148	N
	7688467	1.2345	N
	7849948	1.0849	N
	6863860	0.9936	N
	5541876	1.0962	N
	6041699	1.0748	N
	5210335	1.0266	N
	5356936	1.0572	N
	6811643	0.9057	N
	7114669	0.8726	N
	7386401	1.2811	N
	7617242	0.9773	N
	7913218	1.1004	N
	7751003	0.9459	N
	7876478	1.0651	N
	6044023	1.029	N
	7763669	0.3674	N
	5175258	0.965	N
	7940408	0.9339	N
	5661484	0.9408	N
	5521851	0.9728	N
	7928356	1.0817	N
	5557583	1.0495	N
	5660788	0.7921	N
	7854912	1.0848	N
	6194817	1.0661	N
	6849524	1.1023	N
	7957129	0.9445	N
	5928481	0.9819	N
	7656691	0.9842	N
	7671931	0.7996	N
	5349314	1.1219	N
	7581861	1.0518	N
	5689803	0.9177	N
	7772946	1.0032	N
	5650531	0.9992	N
	5684880	1.1788	N
	5566787	1.1808	N
	7943170	1.021	N
	7963143	0.9848	N
	7931692	1.1534	N
	7942896	1.0885	N
	7962013	0.8909	N
	5531544	1.0158	N
	5565571	1.0389	N
	5567112	1.0536	N
	5688639	0.9313	N
	7954312	1.0841	N
	5787377	1.0529	N
	5700195	1.016	N
	5648194	1.1416	N
	7184448	1.0529	N
	7784922	0.9811	N
	7940305	1.1488	N
	6879611	1.0466	N
	7964108	0.8337	N
	7956907	1.0768	N
	7961827	1.0727	N
	7950520	1.1678	N
	7951242	1.0288	N
	7952897	0.5906	N
	7952957	0.9767	N
	7955248	1.1651	N
	7957456	0.9539	N
	7959142	1.0477	N
	7961566	0.9158	N
	5160815	0.085	Y
	7812751	0.9471	N
	7829934	1.0514	N
	5827311	0.9771	N
	7201896	0.7164	N
	7211126	1.0716	N
	7661746	0.7013	N
	5815957	0.376	N
	5829524	1.06	N
	5656387	1.0359	N
	5626079	0.996	N
	6268714	0.8848	N
	5602593	1.0241	N
	5626410	0.6457	N
	5601272	1.0894	N
	6050856	1.0845	N
	6357266	0.9932	N
	7882598	1.0811	N
	7927865	0.9821	N
	7930044	0.9392	N
	7508366	0.94	N
	5620060	1.1007	N
	7847078	1.0741	N
	5228215	0.9679	N
	7850915	1.0491	N
	7823695	1.2189	N
	7910503	1.1215	N
	5175294	1.0904	N
	7911512	0.9764	N
	7121114	1.2191	N
	7187529	1.1376	N
	7211945	0.9381	N
	7747521	0.9037	N
	5665059	1.0942	N
	6041443	1.1281	N
	5248629	1.035	N
	5248874	1.05	N
	5540122	0.9133	N
	6042611	0.9377	N
	7749188	1.1075	N
	7749467	1.0739	N
	7754724	1.1506	N
	7761363	0.6578	N
	7774502	0.922	N
	7776638	0.9947	N
	7962036	0.9216	N
	5789930	0.9444	N
	5789960	1.0703	N
	6039081	1.0581	N
	5659412	0.8122	N
	6669122	1.1445	N
	7488728	1.0767	N
	5659782	0.9696	N
	7854112	1.0229	N
	5654627	1.0198	N
	7261080	1.0916	N
	5738371	1.0633	N
	5656777	0.8276	N
	5660757	1.0144	N
	5740000	1.0004	N
	5740886	0.9718	N
	6050554	0.8792	N
	7295304	0.9392	N
	7907776	0.9027	N
	5559888	0.9951	N
	5856162	1.0091	N
	5534468	1.0662	N
	5926126	1.2797	N
	5927211	1.0597	N
	5523448	0.8192	N
	7355836	1.1443	N
	5928882	1.1275	N
	5248791	1.0713	N
	5574202	1.0109	N
	6461736	1.0899	N
	7296890	1.0847	N
	6045320	0.9814	N
	5530168	1.0847	N
	7285555	0.6256	N
	5742492	1.1277	N
	5786253	1.013	N
	7289609	0.955	N
	7907804	1.0228	N
	7940124	1.015	N
	6653571	0.9926	N
	5276146	0.9574	N
	6099073	0.9939	N
	7685281	1.1106	N
	7201210	0.8891	N
	7151995	0.7217	N
	5652083	1.2174	N
	5982972	1.0534	N
	7267481	1.1446	N
	5662077	0.9483	N
	7357099	0.7524	N
	7807876	1.0404	N
	7354055	1.0908	N
	7837690	1.1013	N
	5657377	0.8129	N
	6649107	1.1021	N
	7359049	1.0499	N
	5813030	0.7326	N
	5811736	1.015	N
	5219673	1.123	N
	7927246	0.9099	N
	7937150	1.2094	N
	7358643	1.0802	N
	5544640	0.9814	N
	5661986	1.0017	N
	5552389	1.0506	N
	7943346	1.0094	N
	5807882	0.9991	N
	7949709	1.0138	N
	7953774	1.0533	N
	7748043	1.0288	N
	7927670	0.9328	N
	7934154	1.1001	N
	6755350	0.9874	N
	5565742	1.0617	N
	5536076	0.9895	N
	7845301	1.1017	N
	6804196	0.9161	N
	7842510	0.9402	N
	6103165	0.9578	N
	7163126	1.0768	N
	7904579	1.0469	N
	7904580	0.9762	N
	7700481	1.0799	N
	5119834	1.035	N
	7873254	0.25	Y
	6214587	1.0513	N
	7146407	1.0669	N
	5233283	0.9804	N
	7910118	1.0396	N
	7849329	1.14	N
	7956973	1.09	N
	7784592	1.0519	N
	7959557	1.1047	N
	5626542	0.9075	N
	7808916	0.9614	N
	7812274	1.0451	N
	7819695	0.986	N
	7962589	1.0198	N
	5731528	0.9651	N
	7950753	0.8153	N
	7788187	0.9596	N
	7950435	0.9002	N
	7910484	1.042	N
	7951752	1.1305	N
	7384710	0.7381	N
	7435068	0.95	N
	7751820	1.0775	N
	7752475	1.0823	N
	7783999	1.0674	N
	7793983	0.9625	N
	7799160	0.9782	N
	7812265	1.0549	N
	7814575	0.9675	N
	7817987	0.9079	N
	7839894	0.9778	N
	7910488	1.1303	N
	7910495	1.08	N
	7910501	1.0813	N
	7910650	0.9958	N
	7955506	0.9987	N
	7957063	1.033	N
	7959312	1.1848	N
	7961136	1.1724	N
	7961813	0.7864	N
	7959303	0.7868	N
	7963643	1.0013	N
	7952344	0.9982	N
	7750713	1.0526	N
	7910502	1.1272	N
	7932871	1.1616	N
	6431342	0.9698	N
	7722939	1.0151	N
	7741472	1.1777	N
	5568197	0.9398	N
	7450199	1.0585	N
	6300851	0.9088	N
	7960573	1.055	N
	7744599	1.2123	N
	7966008	1.1243	N
	7751000	0.7508	N
	6982297	1.1198	N
	5138667	1.1506	N
	5653829	0.7882	N
	5652064	0.8157	N
	5660546	0.9986	N
	7519417	0.9619	N
	7830029	1.1103	N
	5656717	0.9997	N
	5662047	1.217	N
	5732572	0.8853	N
	5856134	1.0096	N
	7907803	1.0217	N
	7938767	1.3306	N
	7907769	1.1922	N
	7907770	0.8034	N
	7907782	1.1105	N
	7907783	1.0467	N
	7907786	1.209	N
	7359060	1.27	N
	7935435	0.9888	N
	5219837	0.983	N
	5467384	0.8491	N
	5543387	0.9493	N
	5555549	1.0433	N
	5807536	0.8733	N
	5809128	0.3177	N
	7358913	0.8913	N
	5867913	0.15	Y
	5534570	0.33	N
	5119407	0.19	Y
	5119407	0.8168	N
	7956918	1.0441	N
	6759570	1.0972	N
	5650833	1.2305	N
	5522550	1.0519	N
	6648463	1.0612	N
	5355299	1.36	N
	6653955	1.1188	N
	5650288	1.0416	N
	5539359	0.9816	N
	7355502	1.0063	N
	7916916	1.0731	N
	5547864	1.0933	N
	6673483	0.9634	N
	7472766	0.9808	N
	5550783	1.0329	N
	5687092	0.9613	N
	5119851	0.9847	N
	5658274	1.037	N
	7118535	1.3639	N
	6110862	1.106	N
	5668510	1.0994	N
	7842136	1.1615	N
	6599754	1.2306	N
	5529491	0.9666	N
	5673981	1.1618	N
	5190417	0.9413	N
	5667889	1.0266	N
	5650401	1.0354	N
	6655107	1.0572	N
	5655930	1.0642	N
	5667163	1.0707	N
	7830470	1.0928	N
	5541520	1.1686	N
	7750908	1.0513	N
	5341863	1.2997	N
	7938824	1.2245	N
	7955386	0.927	N
	5916518	0.9034	N
	7939899	0.8861	N
	5679030	0.9958	N
	5670599	1.0164	N
	7506454	0.8346	N
	5629719	1.0197	N
	7838072	0.9609	N
	6044455	0.9974	N
	5119408	1.01	N
	5119853	1.205	N
	5137945	1.0832	N
	5137981	0.9494	N
	5152658	0.9239	N
	5157053	1.0639	N
	5193563	1.0414	N
	5233666	0.5088	N
	5248690	1.0539	N
	5528290	0.9742	N
	5542583	0.9951	N
	5546763	1.1508	N
	5558737	1.0536	N
	5647290	1.0257	N
	5664169	1.0033	N
	6048903	1.1039	N
	7213323	0.8275	N
	7411073	0.9495	N
	7744679	1.1391	N
	7881804	1.0535	N
	7960949	1.0277	N
	5219811	1.0313	N
	7955819	1.0396	N
	7961536	0.9889	N
	5319283	1.1368	N
	5552611	1.0467	N
	6305043	1.0763	N
	7925762	0.25	Y
	7926417	0.4069	N
	7964101	1.1018	N
	7950905	1.1661	N
	5357638	0.7	N
	6062078	1.1354	N
	7523959	1.0362	N
	7857895	1.1096	N
	7395120	0.9627	N
	6049105	1.1356	N
	5547803	1.0006	N
	5792646	0.9271	N
	5728293	1.0653	N
	5870160	1.1995	N
	5832395	0.9367	N
	5647851	1.1203	N
	5647021	1.099	N
	6570518	1.024	N
	7953386	1.0362	N
	5546573	1.0606	N
	5564523	1.1497	N
	7907775	1.0515	N
	5663691	1.0422	N
	5143950	1.1115	N
	STK633241	0	Y
	STL482096	0.106	Y
	STK498539	0.0419	Y
	STK951902	0.1285	Y
	STL020755	0.1951	Y
	STL527831	0.0463	Y
	STK914290	0.0816	Y
	STK951903	0.2218	Y
	STK697993	0	Y
	STL442376	0.0379	Y
	STK871091	0.008	Y
	7360886	0.229	Y
	7353551	0.2316	Y
	9005666	0.1261	Y
	5521938	0.2154	Y
All values are relative to the corresponding DMSO controls, and from a single biological replicate.

## Sheet: Fig. 5b, c, d, e and g
Figure 5b, c, d, e and g
A SAR analysis reveals potent NPD8790 analogs with similar bioactivity.
5b
Log IC50 (inhibitory concentration 50%) values of all 51 reordered NPD8790 analogs against C. elegans complex I; compounds are arranged in ascending order of potency (IC50).
	Chemical ID	IC50 C. elegans complex I (µM)	Log IC50 C. elegans complex I (µM)
	STK871091	75	1.87506
	6944471	75	1.87506
	7148894	75	1.87506
	7147614	75	1.87506
	STK914290	71.27	1.85291
	STK498539	40.8	1.61066
	7121781	28.52	1.45515
	STK633241	20.58	1.31345
	5668941	19.57	1.29159
	6873298	13.2	1.12057
	6586153	9.43	0.974512
	9005666	8.27	0.917506
	7925288	8.09	0.907949
	7915320	6.9	0.838849
	7926496	6.2	0.792392
	5842535	6.2	0.792392
	5550112	5.79	0.762679
	5671538	5.33	0.726727
	5571325	4.38	0.641474
	STK951903	4.2	0.623249
	7221649	4.19	0.622214
	5521938	2.57	0.409933
	5561642	2.35	0.371068
	NPD8790 (STL527831)	2.35	0.371068
	STL442376	2.33	0.367356
	STL020755	2.27	0.356026
	7925004	2.06	0.313867
	STK951902	1.83	0.262451
	7706808	1.45	0.161368
	7916923	1.17	0.0681859
	7925333	1.04	0.0170333
	7925515	0.95	-0.0222764
	7360886	0.93	-0.0315171
	STL482096	0.91	-0.0409586
	6285199	0.84	-0.0757207
	7355741	0.62	-0.207608
	6707368	0.56	-0.251812
	7926035	0.54	-0.267606
	5542661	0.53	-0.275724
	5655567	0.47	-0.327902
	5652765	0.47	-0.327902
	6750659	0.45	-0.346787
	7924576	0.43	-0.366532
	7353551	0.43	-0.366532
	6093301	0.36	-0.443697
	7313068	0.34	-0.468521
	7925804	0.27	-0.568636
	5651984	0.18	-0.744727
	7732524	0.14	-0.853872
	STK697993	0.11	-0.958607
	5567167	0.032	-1.49485
5c
Fold-change in IC50 (inhibitory concentration 50%) values between B. taurus and C. elegans complex I for 43 NPD8790 analogs; compounds are arranged in ascending order of selectivity.
	Chemical ID	IC50 C. elegans complex I (µM)	Log IC50 C. elegans complex I (µM)	IC50 B. taurus complex I (µM)	Log IC50 B. taurus complex I (µM)	IC50 Fold change	NPD8789 Scaffold (Y/N)
	7926496	6.2	0.792392	2.19	0.340444	0.35	N
	5521938	2.57	0.409933	1.18	0.071882	0.46	N
	7925288	8.09	0.907949	5.7	0.755875	0.7	N
	STK633241	20.58	1.31345	18.54	1.26811	0.9	N
	STL442376	2.33	0.367356	3.32	0.521138	1.42	N
	6873298	13.2	1.12057	20.96	1.32139	1.59	N
	5550112	5.79	0.762679	9.86	0.993877	1.7	N
	5842535	6.2	0.792392	12.66	1.10243	2.05	N
	7732524	0.14	-0.853872	0.31	-0.508638	2.21	N
	7915320	6.9	0.838849	15.63	1.19396	2.35	N
	5655567	0.47	-0.327902	1.17	0.0681859	2.49	N
	7221649	4.19	0.622214	10.68	1.02857	2.52	N
	5571325	4.38	0.641474	11.5	1.0607	2.62	N
	7924576	0.43	-0.366532	1.14	0.0569049	2.65	N
	STK697993	0.11	-0.958607	0.3	-0.522879	2.72	N
	5671538	5.33	0.726727	17.35	1.2393	3.26	N
	5561642	2.35	0.371068	8.05	0.905796	3.43	N
	STK951903	4.2	0.623249	14.69	1.16702	3.5	Y
	7353551	0.43	-0.366532	1.57	0.1959	3.65	N
	7313068	0.34	-0.468521	1.31	0.117271	3.85	N
	9005666	8.27	0.917506	33.34	1.52297	4.03	Y
	5652765	0.47	-0.327902	2.27	0.356026	4.83	N
	7360886	0.93	-0.0315171	4.54	0.657056	4.88	N
	7355741	0.62	-0.207608	3.07	0.487138	4.95	N
	7925804	0.27	-0.568636	1.35	0.130334	5	N
	5651984	0.18	-0.744727	0.99	-0.00436481	5.5	N
	7916923	1.17	0.0681859	6.67	0.824126	5.7	N
	6093301	0.36	-0.443697	2.07	0.31597	5.75	N
	6750659	0.45	-0.346787	2.6	0.414973	5.78	N
	7706808	1.45	0.161368	8.48	0.928396	5.84	N
	6285199	0.84	-0.0757207	4.97	0.696356	5.91	N
	6586153	9.43	0.974512	57.63	1.76065	6.11	N
	7925004	2.06	0.313867	12.95	1.11227	6.29	N
	5542661	0.53	-0.275724	3.35	0.525045	6.32	N
	5567167	0.032	-1.49485	0.209	-0.679854	6.5	N
	7926035	0.54	-0.267606	3.59	0.555094	6.65	N
	STK951902	1.83	0.262451	12.52	1.0976	6.84	Y
	7925333	1.04	0.0170333	7.31	0.863917	7.02	N
	6707368	0.56	-0.251812	3.96	0.597695	7.07	N
	STL020755	2.27	0.356026	16.81	1.22557	7.4	Y
	7925515	0.95	-0.0222764	8.02	0.904174	8.44	N
	NPD8790 (STL527831)	2.35	0.371068	27.17	1.43409	11.56	Y
	STL482096	0.91	-0.0409586	12.3	1.08991	13.52	Y
5d
Comparison of IC50 (inhibitory concentration 50%) values of NPD8790 analogs against C. elegans complex I based on position of the benzimidazole core from which tail moieties originate (e.g., 1’ (n=34) or 2’ (n=17)). Note an insufficient number of analogs with 5’ sidechain substitution (n=0) were retested for comparison.
	Chemical ID	Ring Position	C. elegans Complex I IC50 (μM)	Log C. elegans Complex I IC50 (μM)
	6586153	1	9.43	0.974512
	7925288	1	8.09	0.907949
	7915320	1	6.9	0.838849
	7926496	1	6.2	0.792392
	5842535	1	6.2	0.792392
	5550112	1	5.79	0.762679
	5671538	1	5.33	0.726727
	5571325	1	4.38	0.641474
	7221649	1	4.19	0.622214
	5521938	1	2.57	0.409933
	5561642	1	2.35	0.371068
	7925004	1	2.06	0.313867
	7706808	1	1.45	0.161368
	7916923	1	1.17	0.0681859
	7925333	1	1.04	0.0170333
	7925515	1	0.95	-0.0222764
	7360886	1	0.93	-0.0315171
	6285199	1	0.84	-0.0757207
	7355741	1	0.62	-0.207608
	6707368	1	0.56	-0.251812
	7926035	1	0.54	-0.267606
	5542661	1	0.53	-0.275724
	5655567	1	0.47	-0.327902
	5652765	1	0.47	-0.327902
	6750659	1	0.45	-0.346787
	7924576	1	0.43	-0.366532
	7353551	1	0.43	-0.366532
	6093301	1	0.36	-0.443697
	7313068	1	0.34	-0.468521
	7925804	1	0.27	-0.568636
	5651984	1	0.18	-0.744727
	STK697993	1	0.11	-0.958607
	7732524	1	0.14	-0.853872
	5567167	1	0.032	-1.49485
	STK871091	2	75	1.87506
	6944471	2	75	1.87506
	7148894	2	75	1.87506
	7147614	2	75	1.87506
	STK914290	2	71.27	1.85291
	STK498539	2	40.8	1.61066
	7121781	2	28.52	1.45515
	STK633241	2	20.58	1.31345
	5668941	2	19.57	1.29159
	6873298	2	13.2	1.12057
	9005666	2	8.27	0.917506
	STK951903	2	4.2	0.623249
	NPD8790 (STL527831)	2	2.35	0.371068
	STL442376	2	2.33	0.367356
	STL020755	2	2.27	0.356026
	STK951902	2	1.83	0.262451
	STL482096	2	0.91	-0.0409586
5e
Comparison of IC50 (inhibitory concentration 50%) values of NPD8790 analogs against C. elegans complex I based on the number of linker atoms in the tail moiety (i.e., 1, n=21; 2, n=7; 3, n=10; 4, n=5; 5, n=6). Note an insufficient number of analogs with sidechain lengths of 0 (n=1) or 10 (n=1) were retested for comparison.
	Chemical ID	Linker Length	C. elegans Complex I IC50 (μM)	Log C. elegans Complex I IC50 (μM)
	6586153	1	9.43	0.974512
	9005666	1	8.27	0.917506
	5571325	1	4.38	0.641474
	STK951903	1	4.2	0.623249
	5521938	1	2.57	0.409933
	NPD8790 (STL527831)	1	2.35	0.371068
	STL020755	1	2.27	0.356026
	STK951902	1	1.83	0.262451
	7360886	1	0.93	-0.0315171
	STL482096	1	0.91	-0.0409586
	7355741	1	0.62	-0.207608
	6707368	1	0.56	-0.251812
	5542661	1	0.53	-0.275724
	5655567	1	0.47	-0.327902
	5652765	1	0.47	-0.327902
	6750659	1	0.45	-0.346787
	7353551	1	0.43	-0.366532
	7313068	1	0.34	-0.468521
	5651984	1	0.18	-0.744727
	STK697993	1	0.11	-0.958607
	5567167	1	0.032	-1.49485
	STK871091	2	75	1.87506
	6944471	2	75	1.87506
	7148894	2	75	1.87506
	7147614	2	75	1.87506
	STK914290	2	71.27	1.85291
	STK498539	2	40.8	1.61066
	5668941	2	19.57	1.29159
	7121781	3	28.52	1.45515
	7925288	3	8.09	0.907949
	7926496	3	6.2	0.792392
	5842535	3	6.2	0.792392
	5550112	3	5.79	0.762679
	5671538	3	5.33	0.726727
	7221649	3	4.19	0.622214
	5561642	3	2.35	0.371068
	7706808	3	1.45	0.161368
	6285199	3	0.84	-0.0757207
	STK633241	4	20.58	1.31345
	7915320	4	6.9	0.838849
	7916923	4	1.17	0.0681859
	7926035	4	0.54	-0.267606
	6093301	4	0.36	-0.443697
	7925004	5	2.06	0.313867
	7925333	5	1.04	0.0170333
	7925515	5	0.95	-0.0222764
	7924576	5	0.43	-0.366532
	7925804	5	0.27	-0.568636
	7732524	5	0.14	-0.853872
5g
Dose response for NPD8790 (Class A) and two analogs (5567167, Class B; 7925804, Class C) against the in vitro activity of wild-type C. elegans complex I. Values correspond to percent (%) in vitro complex I activity relative to solvent control.
		0.0001	0.0005	0.001	0.0025	0.005	0.013	0.025	0.063	0.125	0.313	0.625	1.5	3	7.5	15	37.5	75	Dose (µM)
NPD8790	Rep1	100	104.933	98.9513	107.231	101.544	96.9263	101.647	107.115	95.6681	86.2981	100	85.561	63.9016	26.4289	18.9298	4.5849	5.3542
	Rep2	97.8695	90.9694	83.2194	90.8269	86.94	100.438	91.9864	82.1963	85.253	71.2868	89.9297	77.0787	50.5929	29.1794	9.2501	3.3226	20.3121
	Rep3	95.739	97.5321	91.2658	101.498	98.0129	126.374	102.062	89.5396	97.2701	78.9521	79.8594	65.0067	43.8685	11.8263	1	2.2051	12.186
	Rep4	92.7187	92.512	96.8394	95.6361	97.0847	98.3379	97.0435	103.686	89.8008	90.969	64.8876	53.572	39.8035	13.2034	2.8484	3.8925	15.4509
	Mean	96.5818	96.4865	92.569	98.7979	95.8953	105.519	98.1847	95.6343	91.998	81.8765	83.6692	70.3046	49.5416	20.1595	8.0071	3.5013	13.3258
7925804	Rep1	106.365	98.1426	100.218	100.013	93.7241	92.1617	86.9362	83.5808	65.5737	53.8678	42.4658	19.3511	11.3845	6.9292	4.2693	5.7987	7.7271
	Rep2	94.7248	97.0042	93.0966	98.0136	98.2632	98.806	90.1226	77.7814	64.0943	45.3924	37.0911	18.3096	15.8397	7.2668	3.6115	6.0154	6.213
	Rep3	86.4333	94.5704	105.429	106.578	91.239	99.7304	105.982	84.1224	68.3583	52.2399	29.4872	16.4854	1.9788	7.3997	2.4805	0	8.0685
	Rep4	95.3562	91.8639	84.9424	95.293	90.4847	94.0655	94.7235	81.0326	61.3944	38.2514	21.7877	7.7192	6.3209	0	0	0	3.51
	Mean	95.7199	95.3953	95.9215	99.9742	93.4277	96.1909	94.4411	81.6293	64.8552	47.4379	32.708	15.4663	8.881	5.3989	2.5903	2.9535	6.3797
5567167	Rep1	93.9899	85.1234	85.873	67.4939	77.9759	72.2373	66.7442	38.8265	23.5751	8.7761	3.5441	0	0	0	0	0	0
	Rep2	88.2149	93.8379	88.7749	94.472	85.4033	76.2076	58.1757	31.2335	19.9452	9.3225	2.7266	1.9384	2.4497	0.671	0	0	3.6426
	Rep3	85.2359	79.2175	83.9586	77.2843	80.6904	68.1818	57.9286	36.0529	22.5201	12.6352	0	0	0	0	0	0	0
	Rep4	76.0188	84.3633	79.1752	79.7073	74.0718	65.3767	65.1348	38.082	28.7822	16.7009	3.0995	0	0	0	0	0	0
	Mean	85.8649	85.6355	84.4454	79.7394	79.5354	70.5009	61.9959	36.0487	23.7057	11.8587	2.3425	0.4846	0.6124	0.1678	0	0	0.9107
All inhibitory concentration 50% (IC50) values were determined from in vitro complex I dose response experiments conducted on either C. elegans or B. taurus mitochondria and were the average of at least two biological replicates.
Dose response curves and IC50 values were fit in R using the DRC package.

## Sheet: Fig. 6b and c
Figure 6b & c
Chemical inhibition of complex I activity in vitro is correlated with lethal activity in the C. elegans RQ-dependent metabolism assay in vivo.
6b
Dose response of class A (NPD8790), B (STK697993) and C (7732524) benzimidazole analogs; fenbendazole, a benzimidazole anthelmintic; rotenone and fenazaquin, known complex I inhibitors against the in vitro complex I activity of wild-type C. elegans. Values correspond to percent (%) in vitro complex I activity relative to solvent control.
		0.0001	0.0005	0.001	0.0025	0.005	0.013	0.025	0.063	0.125	0.313	0.625	1.5	3	7.5	15	37.5	75	Dose (µM)
Fenbendazole (Benzimidazole anthelmintic)	Rep1	90.2623	100.567	103.456	101.18	105.145	103.368	102.223	99.6182	101.53	101.015	108.826	107.818	111.057	103.839	103.515	112.026	98.1187
	Rep2	94.2491	103.529	106.734	107.478	103.981	105.328	105.513	98.0013	103.586	96.6027	84.0367	102.911	107.403	102.795	101.362	103.215	96.8338
	Rep3	89.6321	109.063	112.362	111.626	110.787	109.484	112.068	106.376	106.082	105.067	107.828	106.921	108.394	106.544	105.414	108.185	105.576
	Rep4	96.6026	93.8034	106.09	103.191	104.169	102.444	112.677	104.996	99.3971	102.772	101.922	84.834	103.45	101.56	100.145	102.298	98.3086
	Mean	92.6865	101.741	107.161	105.869	106.021	105.156	108.12	102.248	102.649	101.364	100.653	100.621	107.576	103.684	102.609	106.431	99.7092
Fenazaquin (CI inhibitor)	Rep1	87.8158	89.701	80.3894	63.728	42.3087	25.5821	16.6457	5.0652	0.7289	0	5.097	2.7825	2.1165	1.7518	2.1733	0	3.4811
	Rep2	89.7497	81.0023	78.9762	58.9397	42.8415	23.5499	10.4172	2.5176	0	0	1.2884	1.5762	0.2193	1.3843	2.3163	0.8772	2.659
	Rep3	92.6175	81.8037	77.9093	63.0757	44.309	27.3528	16.0674	8.6435	4.279	4.5271	0	0	0	0.0995	0	0.7461	1.3594
	Rep4	90.0855	90.4907	82.5636	61.1593	45.4109	27.574	16.3984	7.5432	4.8911	1.3518	2.0234	3.503	1.4654	0.207	0.6531	2.2162	4.1692
	Rep5	96.0699	91.4836	82.3056	62.658	42.7218	18.9884	5.0797	1.5177	2.0739	0.7722	0	0	0	0	0	0	0
	Rep6	109.239	103.606	93.0399	70.4959	34.8932	20.7741	10.3033	7.1508	3.228	3.633	4.6562	3.6235	5.1007	5.8926	4.0125	7.3142	7.1475
	Mean	94.263	89.6811	82.5307	63.3428	42.0808	23.9702	12.4853	5.4064	2.5335	1.714	2.1775	1.9142	1.4837	1.5559	1.5259	1.8589	3.136
Rotenone (CI inhibitor)	Rep1	90.5636	108.478	103.959	107.619	96.9594	89.1889	78.1007	21.5437	17.7652	2.5243	2.0732	9.5753	8.2183	6.962	6.9567	8.7634	4.8392
	Rep2	87.0959	94.7283	90.4212	104.834	101.502	86.0283	84.9354	22.1501	22.4089	0	0	0	1.0835	0	0	0.2735	0
	Rep3	104.925	114.188	115.907	123.455	109.91	98.415	108.624	34.9985	32.9364	0	0	13.5644	7.6272	12.0625	10.8725	11.9197	3.3564
	Rep4	100.213	97.3493	105.086	105.698	96.9449	88.7326	86.8982	29.3349	34.1115	0.2031	1.4806	7.7133	4.3302	7.5244	4.6286	5.9408	6.3551
	Mean	95.6995	103.686	103.843	110.401	101.329	90.5912	89.6395	27.0068	26.8055	0.6819	0.8884	7.7132	5.3148	6.6372	5.6145	6.7244	3.6377
NPD8790 (Class A)	Rep1	100	104.933	98.9513	107.231	101.544	96.9263	101.647	107.115	95.6681	86.2981	100	85.561	63.9016	26.4289	18.9298	4.5849	5.3542
	Rep2	97.8695	90.9694	83.2194	90.8269	86.94	100.438	91.9864	82.1963	85.253	71.2868	89.9297	77.0787	50.5929	29.1794	9.2501	3.3226	20.3121
	Rep3	95.739	97.5321	91.2658	101.498	98.0129	126.374	102.062	89.5396	97.2701	78.9521	79.8594	65.0067	43.8685	11.8263	1	2.2051	12.186
	Rep4	92.7187	92.512	96.8394	95.6361	97.0847	98.3379	97.0435	103.686	89.8008	90.969	64.8876	53.572	39.8035	13.2034	2.8484	3.8925	15.4509
	Mean	96.5818	96.4865	92.569	98.7979	95.8953	105.519	98.1847	95.6343	91.998	81.8765	83.6692	70.3046	49.5416	20.1595	8.0071	3.5013	13.3258
STK697993 (Class B)	Rep1	90.1337	89.147	93.6346	94.9077	110.821	104.424	81.0948	58.8797	47.0083	23.5837	16.7958	4.9582	0.5888	0	6.9414	3.5947	0
	Rep2	99.5817	96.9824	85.36	85.9576	90.8874	80.9382	79.265	58.5001	44.9955	25.6349	15.2755	1.1602	7.5411	0	0	0	3.2227
	Rep3	83.1474	84.9261	84.0519	78.987	82.1525	77.6002	72.1134	52.9394	42.0862	20.6512	17.3845	6.0549	4.4944	2.6841	2.5281	0	0
	Rep4	101.146	102.628	105.93	99.6294	91.3073	94.5755	85.7817	67.0148	50.2022	26.5499	12.4837	15.3268	5.5229	0	3.1373	3.0392	1.9281
	Mean	93.5021	93.4209	92.2441	89.8704	93.7921	89.3845	79.5637	59.3335	46.073	24.1049	15.4849	6.875	4.5368	0.671	3.1517	1.6585	1.2877
7732524 (Class C)	Rep1	139.221	155.142	146.259	142.023	93.9531	121.592	107.346	65.0155	44.7216	21.0112	12.192	3.5684	0	3.0586	0	0.8921	3.4622
	Rep2	123.764	144.844	130.004	123.02	95.0212	104.688	94.3746	64.3714	41.8689	25.9295	6.7018	5.741	0	0	0	0	1.5133
	Rep3	79.9346	81.294	90.4838	76.9981	73.0831	83.8499	68.8416	60.9026	55.6278	34.6382	13.1274	1.8202	0	0	3.3095	2.5924	20.7943
	Rep4	92.4676	85.3507	91.6363	83.2728	86.2858	71.5846	69.039	51.6364	39.3249	19.4808	8.5535	0.0001	2.5786	0	0	0	0
	Mean	108.847	116.658	114.596	106.328	87.0858	95.4287	84.9002	60.4815	45.3858	25.2649	10.1437	2.7824	0.6447	0.7646	0.8274	0.8711	6.4424
6c
Dose response for class A (NPD8790), B (STK697993) and C (7732524) benzimidazole analogs; fenbendazole, a benzimidazole anthelmintic; rotenone and fenazaquin, known complex I inhibitors against wild-type C. elegans in KCN survival assay.
		0.2	0.4	0.8	1.6	3.1	6.3	12.5	25	50	100	Dose (µM)
Fenbendazole (Benzimidazole anthelmintic)	Rep1	0.9223	1.0144	0.9315	0.8893	0.9957	0.8474	0.9117	0.8579	0.8299	0.7436
	Rep2	1.1842	1.2119	1.1263	1.1532	1.1537	1.1702	1.1136	0.8479	0.6736	0.6298
	Rep3	0.9852	0.9306	0.9127	0.9242	0.8766	0.8849	0.9528	0.9972	0.9595	0.9845
	Rep4	1.011	0.485	0.8869	0.8283	0.699	0.9427	0.9964	0.9853	0.912	1.0032
	Rep5	1.0231	1.0931	0.9098	0.8673	1.0383	0.6483	0.8622	0.9761	0.9847	1.0394
	Mean	1.0252	0.947	0.9534	0.9325	0.9527	0.8987	0.9673	0.9329	0.8719	0.8801
Fenazaquin (CI inhibitor)	Rep1	0.9361	0.3355	0.0495	0.0011	0	0	0	0	0	0
	Rep2	1.0659	0.8252	0.4089	0.1369	0.0004	0	0	0	0	0
	Rep3	0.9866	0.934	0.4095	0.1064	0.0037	0	0	0	0	0.0048
	Mean	0.9962	0.6982	0.2893	0.0815	0.0014	0	0	0	0	0.0016
Rotenone (CI inhibitor)	Rep1	0.8287	0.6121	0.344	0.1986	0.0386	0.0016	0	0.0012	0.0004	0.0011
	Rep2	1.2381	1.177	0.9327	0.2182	0.18	0	0	0	0	0
	Rep3	1.0643	1.0474	0.37	0.0121	0.1227	0	0	0	0	0
	Mean	1.0437	0.9455	0.5489	0.143	0.1138	0.0005	0	0.0004	0.0001	0.0004
Rotenone (CI inhibitor)	Rep1	0.8287	0.6121	0.344	0.1986	0.0386	0.0016	0	0.0012	0.0004	0.0011
	Rep2	1.2381	1.177	0.9327	0.2182	0.18	0	0	0	0	0
	Rep3	1.0643	1.0474	0.37	0.0121	0.1227	0	0	0	0	0
	Mean	1.0437	0.9455	0.5489	0.143	0.1138	0.0005	0	0.0004	0.0001	0.0004
NPD8790 (Class A)	Rep1	1.0418	1.0515	1.0143	1.1065	1.0502	1.111	0.8864	0.1404	0.0911	0.0468
	Rep2	1.1177	1.1782	1.0676	1.139	1.0877	1.0379	0.5706	0.0338	0.0415	0.0122
	Rep3	0.9554	0.8453	0.8608	0.8947	0.9719	0.8532	0.6939	0.0031	0.0064	0
	Mean	1.0383	1.025	0.9809	1.0467	1.0366	1.0007	0.7169	0.0591	0.0463	0.0197
STK697993 (Class B)	Rep1	0.9975	0.9622	0.9239	0.9933	0.8753	0.8949	0.3881	0.0089	0	0
	Rep2	0.8917	0.9098	0.8849	0.9562	0.7885	0.8116	0.1713	0	0	0
	Rep3	0.9044	0.8855	0.7213	0.7962	0.7011	0.5951	0.0157	0.0053	0.0001	0.0014
	Mean	1.0383	1.025	0.9809	1.0467	1.0366	1.0007	0.7169	0.0591	0.0463	0.0197
7732524 (Class C)	Rep1	0.9313	0.9198	0.8944	1.0827	0.9714	0.6151	0.0028	0	0	0
	Rep2	1.1967	1.0728	1.0833	0.6975	0.5662	0.198	0.0149	0	0	0
	Rep3	0.879	0.8965	0.8455	0.882	0.9463	0.7124	0.0027	0	0	0
	Mean	1.0023	0.963	0.9411	0.8874	0.828	0.5085	0.0068	0	0	0
All values are relative to the corresponding DMSO control, and are averages of at least three biological replicates. Dose response curves and inhibitory concentration 50% (IC50) values were determined in R using the DRC package.
In vivo LC50 values (c) from KCN survival assay were plotted against the in vitro IC50 values (b) from complex I enzymatic assay for each compound. A Pearson’s correlation coefficient of 0.93 (strong correlation) was calculated for the relationship between in vitro and in vivo activities.

## Sheet: Fig. 7
Figure 7
Benzimidazole complex I inhibitors affect adult H. polygyrus viability in vitro.
The activityof eleven benzimidazole derivatives against adult H. polygyrus viability was tested in vitro in aerobic conditions after 24 and 72 hours.
Worm viability was scored manually using a scale from 0 (dead) to 3 (motile) 24 hours after treatment.
The percentage of affected worms (i.e., worms with a score equal to or lower than 1.5) in each biological replicate is shown. DMSO was used as a negative control in both 24- and 72-h treatments.
	Chemical ID	Replicate	Time (hours)	Worm1	Worm2	Worm3	Worm4	Worm5	Worm6	Worm7	Worm8	Worm9	Worm10	Worm11	Worm12	Worm13	Worm14	Worm15	# of Worms	# of Worms Affected	Percent Worms Affected
	DMSO (Control)	1	24	2.5	2.5	2.5	2.5	2.5	2.5	2	-	-	-	-	-	-	-	-	7	0	0
		1	72	2.5	2.5	2.5	2.5	2.5	2	1.5	-	-	-	-	-	-	-	-	7	1	14
		2	24	2.5	2.5	2.5	2.5	2.5	2.5	3	2.5	2.5	2.5	2	2	2.5	2.5	2	15	0	0
		2	72	2.5	2.5	-	-	-	-	-	-	-	-	-	-	-	-	-	2	0	0
	NPD87890 (Class A)	1	24	2	2.5	1	1.5	2	1	-	-	-	-	-	-	-	-	-	6	3	50
		1	72	2	1.5	1	0.5	0.5	1	-	-	-	-	-	-	-	-	-	6	5	83
		2	24	1.25	1.25	1.25	1	1.25	1.25	-	-	-	-	-	-	-	-	-	6	6	100
		2	72	0.5	0.5	0.75	0.75	0.75	0.5	-	-	-	-	-	-	-	-	-	6	6	100
	STK951902 (Class A)	1	24	2	2	1.5	1.5	1	1	-	-	-	-	-	-	-	-	-	6	4	67
		1	72	0.5	0.5	0	0	0	0.5	-	-	-	-	-	-	-	-	-	6	6	100
		2	24	2	1	0.5	1.5	1	1	-	-	-	-	-	-	-	-	-	6	5	83
		2	72	1.75	1.5	1.5	1.75	1.5	1.5	-	-	-	-	-	-	-	-	-	6	4	67
	STK951903 (Class A)	1	24	1.5	1.5	2	2.5	1.5	1.5	-	-	-	-	-	-	-	-	-	6	4	67
		1	72	0	0	0.5	0	0	0.5	-	-	-	-	-	-	-	-	-	6	6	100
		2	24	2.5	2	2	2	2.5	2	1.5	-	-	-	-	-	-	-	-	7	1	14.3
		2	72	1.25	1.25	1.25	1.5	1.25	1.25	-	-	-	-	-	-	-	-	-	6	6	100
	STK697993 (Class B)	1	24	2.5	2.5	2.5	2.5	2.5	1.5	-	-	-	-	-	-	-	-	-	6	1	17
		1	72	2	2	2	2	2	0	-	-	-	-	-	-	-	-	-	6	1	17
		2	24	2.5	2.5	2	2.5	2	1.5	-	-	-	-	-	-	-	-	-	6	1	17
		2	72	1.5	1.5	1.5	1.5	1.5	1.5	-	-	-	-	-	-	-	-	-	6	6	100
	6707368 (Class B)	1	24	2.5	2	2	2	2	2	-	-	-	-	-	-	-	-	-	6	0	0
		1	72	2	2	2	1.5	2	2	1.5	-	-	-	-	-	-	-	-	7	2	29
		2	24	2.5	2.5	1	2.5	2.5	2.5	2.5	-	-	-	-	-	-	-	-	7	1	14
		2	72	1.5	1.5	1.5	1.25	1.25	1.5	-	-	-	-	-	-	-	-	-	6	6	100
	6750659 (Class B)	1	24	2.5	2.5	1.5	2.5	2.5	1.5	-	-	-	-	-	-	-	-	-	6	2	33
		1	72	2	2	1.5	2	2	1.5	-	-	-	-	-	-	-	-	-	6	2	33
		2	24	2.5	2	1.5	2.5	2.5	2	-	-	-	-	-	-	-	-	-	6	1	17
		2	72	1.5	1.5	1.5	1.5	1.5	1.25	-	-	-	-	-	-	-	-	-	6	6	100
	5567167 (Class B)	1	24	2	1.5	1.5	2.5	2	2	-	-	-	-	-	-	-	-	-	6	2	33
		1	72	2	1.5	0.5	1.5	1.5	1.5	-	-	-	-	-	-	-	-	-	6	5	83
		2	24	2.5	2.5	2	2.5	2.5	1.5	-	-	-	-	-	-	-	-	-	6	1	17
		2	72	1.5	1.5	1.25	1.5	1.25	1.25	-	-	-	-	-	-	-	-	-	6	6	100
	5542661 (Class B)	1	24	2.5	2.5	2	2.5	2	1.5	-	-	-	-	-	-	-	-	-	6	1	17
		1	72	2.5	2.5	2	2.5	2	1.5	-	-	-	-	-	-	-	-	-	6	1	17
		2	24	2.5	2.5	2.5	2	2	2	-	-	-	-	-	-	-	-	-	6	0	0
		2	72	1.75	1.5	1.5	1.5	1.25	1.25	-	-	-	-	-	-	-	-	-	6	5	83
	7925515 (Class C)	1	24	2	1.5	1.5	1	2.5	2.5	2	1.5	-	-	-	-	-	-	-	8	4	50
		1	72	1	1	0	0	1.5	1.5	1	1	-	-	-	-	-	-	-	8	8	100
		2	24	1.5	1.5	1.25	1.5	1.5	1.5	-	-	-	-	-	-	-	-	-	6	6	100
		2	72	0.5	0.25	0.25	0.25	0.25	0.25	-	-	-	-	-	-	-	-	-	6	6	100
	7925804 (Class C)	1	24	2	1.5	2	1.5	1.5	-	-	-	-	-	-	-	-	-	-	5	3	60
		1	72	1.5	1.5	1.5	1.5	1	-	-	-	-	-	-	-	-	-	-	5	5	100
		2	24	1.5	1.5	1.5	2.5	2	1.5	-	-	-	-	-	-	-	-	-	6	4	67
		2	72	1.5	1.5	1.5	1.75	1.5	1.5	-	-	-	-	-	-	-	-	-	6	5	83
	7732524 (Class C)	1	24	2.5	2	1.5	1.5	1.5	1	-	-	-	-	-	-	-	-	-	6	4	67
		1	72	2	0	0	1.5	0.5	0	-	-	-	-	-	-	-	-	-	6	5	83
		2	24	1.25	1.25	1.25	1	1	1.25	-	-	-	-	-	-	-	-	-	6	6	200
		2	72	0.5	0.75	0.5	0.5	0.5	0.5	-	-	-	-	-	-	-	-	-	6	6	100

## Sheet: Supp Fig. 1
Supplementary Figure 1
Salicylanilide anthelmintics are strongly potentiated by potassium cyanide (KCN).
1a, b, c & d
Dose response for niclosamide (a), oxyclozanide (b), rafoxanide (c), and closantel (d) alone and in combination with KCN against L1 wild-type C. elegans in 15-hour KCN survival assay.
Drug (salicylanilide) + KCN
		0.025	0.05	0.1	0.2	0.4	0.8	1.6	3.1	6.3	12.5	25	Dose (µM)
a) Niclosamide	Rep1	1.0769	0.9402	0.4749	0.0951	0.011	0.0311	0	0.0052	0.1061	0.006	0.057
	Rep2	0.9619	1.178	0.4077	0.2026	0.0012	0.001	0	0.0124	0.0115	0.0107	0.0038
	Rep3	1.1449	0.9712	0.3535	0.0435	0.0104	0	0	0	0	0	0
	Mean	1.0612	1.0298	0.412	0.1137	0.0075	0.0107	0	0.0058	0.0392	0.0056	0.0203
b) Oxyclozanide	Rep1	1.1028	1.1034	0.9436	0.478	0.1357	0.0213	0.0068	0	0	0	0
	Rep2	1.0066	1.0245	0.6591	0.3979	0.0768	0.0038	0.0003	0	0	0	0
	Rep3	0.9987	0.9717	0.6931	0.2381	0.0192	0.0097	0	0	0	0.0019	0
	Mean	1.036	1.0332	0.7653	0.3714	0.0772	0.0116	0.0023	0	0	0.0006	0
c) Rafoxanide	Rep1	1.0812	0.979	1.0301	0.3901	0.0077	0.0011	0.0081	0	0.0058	0	0
	Rep2	1.0107	0.7935	0.7697	0.3072	0	0.0011	0	0	0	0	0
	Rep3	0.8829	0.8988	0.5632	0.0861	0	0	0	0	0	0	0
	Mean	0.9916	0.8904	0.7877	0.2611	0.0026	0.0007	0.0027	0	0.0019	0	0
d) Closantel	Rep1	0.9592	1.0678	0.9666	1.0544	0.48	0.0277	0.0055	0.0001	0	0.0194	0.0112
	Rep2	0.9279	0.9373	0.9034	0.8486	0.4435	0.025	0.0055	0	0	0	0
	Rep3	1.0415	0.955	0.9414	0.7554	0.1642	0.0001	0	0	0	0	0
	Mean	0.9762	0.9867	0.9372	0.8861	0.3626	0.0176	0.0037	0	0	0.0065	0.0037
Drug (salicylanilide) alone (without KCN)
		0.025	0.05	0.1	0.2	0.4	0.8	1.6	3.1	6.3	12.5	25	Dose (µM)
a) Niclosamide	Rep1	0.9951	1.004	0.8814	0.6207	0.8106	0.9658	0.7814	0.7751	0.8197	0.9374	0.8511
	Rep2	1.2163	1	0.7046	0.7799	0.7915	0.7178	0.8552	0.8548	1.0025	0.8844	0.8466
	Rep3	1.3485	1.245	1	0.9653	0.7395	0.9933	0.9051	0.8976	0.8342	0.9713	1.0143
	Rep4	0.7785	1.1416	1.0912	0.9602	0.8435	1.0079	0.8133	1.0682	0.9398	1.234	1.0534
	Rep5	1.0186	0.9833	1.0401	0.9569	0.9566	1.0032	0.7697	0.8625	1.0072	1.0645	0.6553
	Mean	1.0714	1.0748	0.9435	0.8566	0.8284	0.9376	0.8249	0.8916	0.9207	1.0183	0.8842
b) Oxyclozanide	Rep1	1.075	0.9781	1.0263	0.8502	0.7296	0.8031	0.8273	0.8991	0.9458	0.842	0.6798
	Rep2	0.7785	1.1416	1.0912	0.9602	0.8435	1.0079	0.8133	1.0682	0.9398	1.234	1.0534
	Rep3	1.056	1	0.9258	0.7745	0.8609	0.7767	0.8421	0.8135	0.6833	0.8807	0.7969
	Mean	0.9698	1.0399	1.0144	0.8617	0.8114	0.8626	0.8276	0.9269	0.8563	0.9856	0.8434
c) Rafoxanide	Rep1	1.2994	1	0.779	0.8757	0.8141	0.8674	1.063	1.0892	1.0817	1.4223	1.1032
	Rep2	1.2746	1.1874	1.1402	1.0678	0.9795	0.9783	0.8657	0.7941	1.2032	1.2928	1.1439
	Rep3	1.179	1	0.9369	0.6683	0.6221	0.9807	1.1346	0.9775	1.0552	1.1773	1.0754
	Mean	1.251	1.0625	0.952	0.8706	0.8052	0.9421	1.0211	0.9536	1.1134	1.2975	1.1075
d) Closantel	Rep1	1.2697	1.1899	1.1309	1.0296	1.006	1.1937	1.1077	1.2396	1.2177	1.241	0.6781
	Rep2	1	0.8122	0.8269	1.0236	0.91	1.0468	0.7962	0.8052	0.9185	0.8724	0.7748
	Rep3	1.0186	0.9833	1.0401	0.9569	0.9566	1.0032	0.7697	0.8625	1.0072	1.0645	0.6553
	Mean	1.0961	0.9951	0.9993	1.0034	0.9576	1.0812	0.8912	0.9691	1.0478	1.0593	0.7027
All values are relative to the corresponding DMSO controls, and are averages of at least three biological replicates. Dose response curves and inhibitory concentration 50% (IC50) values were determined in R using the DRC package.

## Sheet: Supp Fig. 2
Supplementary Figure 2
The antifungal siccanin inhibits C. elegans succinate dehydrogenase (complex II).
2b
Dose response of siccanin and wact-11 against the in vitro activity of complex II from wild-type C. elegans. Values correspond to percent (%) in vitro complex II activity relative to solvent control.
		0.0001	0.0005	0.001	0.0025	0.005	0.013	0.025	0.063	0.125	0.313	0.625	1.5	3	7.5	15	37.5	75	Dose (µM)
Siccanin	Rep1	101.37	113.059	87.3059	79.6347	62.8311	45.4795	28.1279	17.7169	15.8904	12.968	6.21	10.0457	7.8539	6.0274	1.4612	0	5.4795
	Rep2	113.242	111.963	97.8995	95.3425	72.1461	44.0183	27.7626	11.8721	10.411	2.0091	0	12.7854	0	3.105	2.3744	0	0
	Rep3	95.1724	86.8966	69.3103	54.8276	59.3103	37.931	26.5517	9.4828	1.8966	4.6552	3.6207	5.3448	3.4483	0	0	0	0
	Mean	103.261	103.973	84.8386	76.6016	64.7625	42.4763	27.4807	13.0239	9.3993	6.5441	3.2769	9.392	3.7674	3.0441	1.2785	0	1.8265
Wact-11	Rep1	104.455	105.223	97.3886	88.172	74.1935	41.1674	28.1106	6.298	3.2258	0	0	0	0	0	0	0	0
	Rep2	86.0215	78.8018	94.47	83.871	66.6667	38.8633	21.0445	1.5361	0	0	7.5269	0	2.1505	0	6.1444	0.9217	0
	Rep3	94.2238	94.9458	94.7653	88.4477	73.2852	46.3899	23.8267	14.0794	2.5271	0	0	0	0	0.722	1.8051	2.1661	0
	Mean	94.9	92.9901	95.5413	86.8302	71.3818	42.1402	24.3273	7.3045	1.9176	0	2.509	0	0.7168	0.2407	2.6498	1.0292	0
2c & d
Dose responses for siccanin and wact-11 alone and in combination with KCN against L1 wild-type C. elegans in KCN survival assay.
15 hour Drug (Complex II inhibitor) + KCN treatment
		0.1	0.2	0.4	0.8	1.6	3.1	6.3	12.5	25	50	100	Dose (µM)
Siccanin	Rep1	1	1.1764	0.9184	0.8043	0.8994	0.7128	0.5687	0.1384	0.0026	0	0
	Rep2	1	1.0202	1.1272	0.8311	0.8931	0.6212	0.5748	0.3642	0.031	0.0021	0
	Rep3	0.7421	0.7934	0.818	0.878	1.0725	0.8395	0.4618	0.2089	0.0252	0.0236	0.0434
	Rep4	0.8425	0.8776	0.7632	0.5771	0.7301	0.5925	0.5308	0.2959	0.0933	0.0198	0
	Rep5	1.0894	1.0269	1.0791	0.9021	1.0828	0.824	0.6171	0.3987	0.0486	0.0119	0.0114
	Rep6	0.8197	0.9577	1.0263	0.8932	0.7303	0.4254	0.1038	0.0144	0.0453	0.0072	0.0277
	Rep7	0.7647	0.9007	0.9711	0.8111	0.7604	0.8309	0.5732	0.1859	0.0703	0.0564	0.0547
	Rep8	0.8248	0.8587	0.8615	0.8341	0.9868	0.6949	0.3645	0.058	0.0078	0.0133	0.0138
	Mean	0.8981	0.9765	0.9426	0.815	0.895	0.6949	0.4848	0.2003	0.0363	0.0149	0.0168
Wact-11	Rep1	0.9854	0.8598	0.7374	0.5524	0.7795	0.2454	0.3705	0.094	0.0564	0	0
	Rep2	1.1751	1.107	1.1988	1.1013	0.9836	0.8941	0.4628	0.1374	0.0859	0.0541	0.0163
	Rep3	0.7879	1.0753	1.1144	0.8945	0.9719	0.9053	0.3985	0.3362	0.0661	0.0124	0.0027
	Rep4	0.9738	0.9692	0.7772	0.5771	0.3988	0.2882	0.1422	0.0255	0.0036	0.0052	0.0046
	Rep5	0.7117	0.8523	0.8035	0.731	0.7044	0.4678	0.345	0.1685	0.0577	0.0113	0.0087
	Rep6	0.9851	1.1157	1.1196	1.0318	0.9319	0.7027	0.5392	0.2769	0.1325	0.0069	0.0038
	Mean	0.9365	0.9965	0.9585	0.8147	0.795	0.5839	0.3764	0.1731	0.067	0.015	0.006
15 hour Drug (Complex II inhibitor) alone (without KCN) treatment
		0.1	0.2	0.4	0.8	1.6	3.1	6.3	12.5	25	50	100	Dose (µM)
Siccanin	Rep1	1.1851	1.232	1.1094	1.2073	1.2035	1.0372	0.8902	1.0727	0.9913	0.5874	0.5448
	Rep2	1.0665	1.0403	1.2113	1.0624	0.9454	1.0982	0.9697	0.897	0.7565	0.8255	0.4629
	Rep3	1.0144	1.0483	1.0358	0.959	0.9718	0.9785	0.9497	0.8441	0.5753	0.6026	0.2945
	Rep4	0.8911	0.9359	0.9174	0.8913	0.8253	0.904	0.6553	0.4771	0.7047	0.5127	0.3745
	Rep5	0.9175	1.2063	0.9644	0.9454	0.9526	1.0204	1.0263	0.6572	0.6576	0.8102	0.4883
	Mean	1.0149	1.0926	1.0477	1.0131	0.9797	1.0077	0.8982	0.7896	0.7371	0.6677	0.433
Wact-11	Rep1	0.9944	0.9402	0.9881	0.9124	0.9619	0.9543	0.9143	0.6925	0.5225	0.5486	0.232
	Rep2	1.0154	1.0134	0.9317	0.9073	0.9031	0.9153	0.9178	0.6618	0.4364	0.3924	0.1497
	Rep3	1.0699	1.2137	1.2303	0.949	1.2353	1.1618	0.9753	1.0896	0.9907	0.8028	0.8835
	Rep4	1.1305	1.154	1.0339	1.2571	1.1313	0.901	0.8842	0.6769	1.1841	0.6566	0.4326
	Mean	1.0526	1.0803	1.046	1.0065	1.0579	0.9831	0.9229	0.7802	0.7834	0.6001	0.4245
All values are relative to the corresponding DMSO controls, and are averages of at least three biological replicates. Dose response curves and inhibitory concentration 50% (IC50) values were determined in R using the DRC package.

[truncated: 13 more sheets: Supp Fig. 5, Supp Fig. 6, Supp Fig. 7, Supp Fig. 8, Supp Fig. 9, Supp Fig. 10, Supp Fig. 11, Table 1, Table 2, Table 3, Supplementary Table 1, Supplementary Table 2, Supplementary Data File 1]
